# Supplementary material for: Automatic diagnosis of the 12-lead ECG using a deep neural network
Source: Nat Commun. 2020 Apr 9;11:1760. doi: 10.1038/s41467-020-15432-4 (PMC7145824; doi:10.1038/s41467-020-15432-4)
Supplement: Supplementary file 4 — Source Data [file 41467_2020_15432_MOESM4_ESM.xlsx]

## Sheet: Supplementary Figure 1
predictor	bootstrap_sample	diagnosis	score_name	score
DNN	0	1dAVb	Precision	0.588235
DNN	0	1dAVb	Recall	0.73913
DNN	0	1dAVb	Specificity	0.98373
DNN	0	1dAVb	F1 score	0.689655
DNN	0	RBBB	Precision	0.692308
DNN	0	RBBB	Recall	1
DNN	0	RBBB	Specificity	0.986058
DNN	0	RBBB	F1 score	0.818182
DNN	0	LBBB	Precision	1
DNN	0	LBBB	Recall	1
DNN	0	LBBB	Specificity	1
DNN	0	LBBB	F1 score	1
DNN	0	SB	Precision	0.5
DNN	0	SB	Recall	0.705882
DNN	0	SB	Specificity	0.986436
DNN	0	SB	F1 score	0.636364
DNN	0	AF	Precision	1
DNN	0	AF	Recall	0.2
DNN	0	AF	Specificity	1
DNN	0	AF	F1 score	0.333333
DNN	0	ST	Precision	0.756098
DNN	0	ST	Recall	0.860465
DNN	0	ST	Specificity	0.98739
DNN	0	ST	F1 score	0.826667
DNN	1	1dAVb	Precision	0.625
DNN	1	1dAVb	Recall	0.740741
DNN	1	1dAVb	Specificity	0.984694
DNN	1	1dAVb	F1 score	0.71875
DNN	1	RBBB	Precision	0.692308
DNN	1	RBBB	Recall	1
DNN	1	RBBB	Specificity	0.986076
DNN	1	RBBB	F1 score	0.818182
DNN	1	LBBB	Precision	1
DNN	1	LBBB	Recall	1
DNN	1	LBBB	Specificity	1
DNN	1	LBBB	F1 score	1
DNN	1	SB	Precision	0.538462
DNN	1	SB	Recall	0.714286
DNN	1	SB	Specificity	0.986453
DNN	1	SB	F1 score	0.64
DNN	1	AF	Precision	1
DNN	1	AF	Recall	0.333333
DNN	1	AF	Specificity	1
DNN	1	AF	F1 score	0.5
DNN	1	ST	Precision	0.8
DNN	1	ST	Recall	0.862069
DNN	1	ST	Specificity	0.988564
DNN	1	ST	F1 score	0.847458
DNN	2	1dAVb	Precision	0.62963
DNN	2	1dAVb	Recall	0.761905
DNN	2	1dAVb	Specificity	0.984925
DNN	2	1dAVb	F1 score	0.727273
DNN	2	RBBB	Precision	0.69697
DNN	2	RBBB	Recall	1
DNN	2	RBBB	Specificity	0.986216
DNN	2	RBBB	F1 score	0.821429
DNN	2	LBBB	Precision	1
DNN	2	LBBB	Recall	1
DNN	2	LBBB	Specificity	1
DNN	2	LBBB	F1 score	1
DNN	2	SB	Precision	0.545455
DNN	2	SB	Recall	0.722222
DNN	2	SB	Specificity	0.987608
DNN	2	SB	F1 score	0.666667
DNN	2	AF	Precision	1
DNN	2	AF	Recall	0.333333
DNN	2	AF	Specificity	1
DNN	2	AF	F1 score	0.5
DNN	2	ST	Precision	0.806452
DNN	2	ST	Recall	0.870968
DNN	2	ST	Specificity	0.989861
DNN	2	ST	F1 score	0.872727
DNN	3	1dAVb	Precision	0.638889
DNN	3	1dAVb	Recall	0.777778
DNN	3	1dAVb	Specificity	0.985112
DNN	3	1dAVb	F1 score	0.736842
DNN	3	RBBB	Precision	0.725
DNN	3	RBBB	Recall	1
DNN	3	RBBB	Specificity	0.987196
DNN	3	RBBB	F1 score	0.84058
DNN	3	LBBB	Precision	1
DNN	3	LBBB	Recall	1
DNN	3	LBBB	Specificity	1
DNN	3	LBBB	F1 score	1
DNN	3	SB	Precision	0.555556
DNN	3	SB	Recall	0.727273
DNN	3	SB	Specificity	0.987654
DNN	3	SB	F1 score	0.689655
DNN	3	AF	Precision	1
DNN	3	AF	Recall	0.357143
DNN	3	AF	Specificity	1
DNN	3	AF	F1 score	0.526316
DNN	3	ST	Precision	0.808511
DNN	3	ST	Recall	0.875
DNN	3	ST	Specificity	0.99115
DNN	3	ST	F1 score	0.873563
DNN	4	1dAVb	Precision	0.655172
DNN	4	1dAVb	Recall	0.782609
DNN	4	1dAVb	Specificity	0.98625
DNN	4	1dAVb	F1 score	0.745098
DNN	4	RBBB	Precision	0.72973
DNN	4	RBBB	Recall	1
DNN	4	RBBB	Specificity	0.987484
DNN	4	RBBB	F1 score	0.84375
DNN	4	LBBB	Precision	1
DNN	4	LBBB	Recall	1
DNN	4	LBBB	Specificity	1
DNN	4	LBBB	F1 score	1
DNN	4	SB	Precision	0.5625
DNN	4	SB	Recall	0.730769
DNN	4	SB	Specificity	0.988834
DNN	4	SB	F1 score	0.689655
DNN	4	AF	Precision	1
DNN	4	AF	Recall	0.375
DNN	4	AF	Specificity	1
DNN	4	AF	F1 score	0.545455
DNN	4	ST	Precision	0.818182
DNN	4	ST	Recall	0.875
DNN	4	ST	Specificity	0.991184
DNN	4	ST	F1 score	0.877193
DNN	5	1dAVb	Precision	0.666667
DNN	5	1dAVb	Recall	0.782609
DNN	5	1dAVb	Specificity	0.986301
DNN	5	1dAVb	F1 score	0.75
DNN	5	RBBB	Precision	0.730769
DNN	5	RBBB	Recall	1
DNN	5	RBBB	Specificity	0.9875
DNN	5	RBBB	F1 score	0.844444
DNN	5	LBBB	Precision	1
DNN	5	LBBB	Recall	1
DNN	5	LBBB	Specificity	1
DNN	5	LBBB	F1 score	1
DNN	5	SB	Precision	0.576923
DNN	5	SB	Recall	0.733333
DNN	5	SB	Specificity	0.988903
DNN	5	SB	F1 score	0.692308
DNN	5	AF	Precision	1
DNN	5	AF	Recall	0.375
DNN	5	AF	Specificity	1
DNN	5	AF	F1 score	0.545455
DNN	5	ST	Precision	0.818182
DNN	5	ST	Recall	0.878788
DNN	5	ST	Specificity	0.992327
DNN	5	ST	F1 score	0.878049
DNN	6	1dAVb	Precision	0.666667
DNN	6	1dAVb	Recall	0.793103
DNN	6	1dAVb	Specificity	0.98739
DNN	6	1dAVb	F1 score	0.754717
DNN	6	RBBB	Precision	0.733333
DNN	6	RBBB	Recall	1
DNN	6	RBBB	Specificity	0.987562
DNN	6	RBBB	F1 score	0.846154
DNN	6	LBBB	Precision	1
DNN	6	LBBB	Recall	1
DNN	6	LBBB	Specificity	1
DNN	6	LBBB	F1 score	1
DNN	6	SB	Precision	0.578947
DNN	6	SB	Recall	0.75
DNN	6	SB	Specificity	0.990087
DNN	6	SB	F1 score	0.692308
DNN	6	AF	Precision	1
DNN	6	AF	Recall	0.4
DNN	6	AF	Specificity	1
DNN	6	AF	F1 score	0.571429
DNN	6	ST	Precision	0.818182
DNN	6	ST	Recall	0.884615
DNN	6	ST	Specificity	0.992347
DNN	6	ST	F1 score	0.878788
DNN	7	1dAVb	Precision	0.676471
DNN	7	1dAVb	Recall	0.794118
DNN	7	1dAVb	Specificity	0.987421
DNN	7	1dAVb	F1 score	0.756757
DNN	7	RBBB	Precision	0.736842
DNN	7	RBBB	Recall	1
DNN	7	RBBB	Specificity	0.988462
DNN	7	RBBB	F1 score	0.848485
DNN	7	LBBB	Precision	1
DNN	7	LBBB	Recall	1
DNN	7	LBBB	Specificity	1
DNN	7	LBBB	F1 score	1
DNN	7	SB	Precision	0.583333
DNN	7	SB	Recall	0.75
DNN	7	SB	Specificity	0.990123
DNN	7	SB	F1 score	0.7
DNN	7	AF	Precision	1
DNN	7	AF	Recall	0.4
DNN	7	AF	Specificity	1
DNN	7	AF	F1 score	0.571429
DNN	7	ST	Precision	0.825
DNN	7	ST	Recall	0.885714
DNN	7	ST	Specificity	0.992357
DNN	7	ST	F1 score	0.884615
DNN	8	1dAVb	Precision	0.677419
DNN	8	1dAVb	Recall	0.8
DNN	8	1dAVb	Specificity	0.987421
DNN	8	1dAVb	F1 score	0.758621
DNN	8	RBBB	Precision	0.742857
DNN	8	RBBB	Recall	1
DNN	8	RBBB	Specificity	0.98852
DNN	8	RBBB	F1 score	0.852459
DNN	8	LBBB	Precision	1
DNN	8	LBBB	Recall	1
DNN	8	LBBB	Specificity	1
DNN	8	LBBB	F1 score	1
DNN	8	SB	Precision	0.588235
DNN	8	SB	Recall	0.769231
DNN	8	SB	Specificity	0.990123
DNN	8	SB	F1 score	0.705882
DNN	8	AF	Precision	1
DNN	8	AF	Recall	0.4
DNN	8	AF	Specificity	1
DNN	8	AF	F1 score	0.571429
DNN	8	ST	Precision	0.828571
DNN	8	ST	Recall	0.888889
DNN	8	ST	Specificity	0.992366
DNN	8	ST	F1 score	0.884615
DNN	9	1dAVb	Precision	0.685714
DNN	9	1dAVb	Recall	0.8
DNN	9	1dAVb	Specificity	0.987484
DNN	9	1dAVb	F1 score	0.76
DNN	9	RBBB	Precision	0.75
DNN	9	RBBB	Recall	1
DNN	9	RBBB	Specificity	0.988608
DNN	9	RBBB	F1 score	0.857143
DNN	9	LBBB	Precision	1
DNN	9	LBBB	Recall	1
DNN	9	LBBB	Specificity	1
DNN	9	LBBB	F1 score	1
DNN	9	SB	Precision	0.592593
DNN	9	SB	Recall	0.769231
DNN	9	SB	Specificity	0.990136
DNN	9	SB	F1 score	0.709677
DNN	9	AF	Precision	1
DNN	9	AF	Recall	0.428571
DNN	9	AF	Specificity	1
DNN	9	AF	F1 score	0.6
DNN	9	ST	Precision	0.828571
DNN	9	ST	Recall	0.888889
DNN	9	ST	Specificity	0.992376
DNN	9	ST	F1 score	0.884615
DNN	10	1dAVb	Precision	0.6875
DNN	10	1dAVb	Recall	0.8
DNN	10	1dAVb	Specificity	0.987516
DNN	10	1dAVb	F1 score	0.765957
DNN	10	RBBB	Precision	0.763158
DNN	10	RBBB	Recall	1
DNN	10	RBBB	Specificity	0.988665
DNN	10	RBBB	F1 score	0.865672
DNN	10	LBBB	Precision	1
DNN	10	LBBB	Recall	1
DNN	10	LBBB	Specificity	1
DNN	10	LBBB	F1 score	1
DNN	10	SB	Precision	0.6
DNN	10	SB	Recall	0.769231
DNN	10	SB	Specificity	0.990136
DNN	10	SB	F1 score	0.714286
DNN	10	AF	Precision	1
DNN	10	AF	Recall	0.428571
DNN	10	AF	Specificity	1
DNN	10	AF	F1 score	0.6
DNN	10	ST	Precision	0.833333
DNN	10	ST	Recall	0.894737
DNN	10	ST	Specificity	0.992386
DNN	10	ST	F1 score	0.886364
DNN	11	1dAVb	Precision	0.69697
DNN	11	1dAVb	Recall	0.8
DNN	11	1dAVb	Specificity	0.987516
DNN	11	1dAVb	F1 score	0.769231
DNN	11	RBBB	Precision	0.770833
DNN	11	RBBB	Recall	1
DNN	11	RBBB	Specificity	0.988693
DNN	11	RBBB	F1 score	0.870588
DNN	11	LBBB	Precision	1
DNN	11	LBBB	Recall	1
DNN	11	LBBB	Specificity	1
DNN	11	LBBB	F1 score	1
DNN	11	SB	Precision	0.6
DNN	11	SB	Recall	0.769231
DNN	11	SB	Specificity	0.990148
DNN	11	SB	F1 score	0.714286
DNN	11	AF	Precision	1
DNN	11	AF	Recall	0.428571
DNN	11	AF	Specificity	1
DNN	11	AF	F1 score	0.6
DNN	11	ST	Precision	0.833333
DNN	11	ST	Recall	0.896552
DNN	11	ST	Specificity	0.992395
DNN	11	ST	F1 score	0.897436
DNN	12	1dAVb	Precision	0.7
DNN	12	1dAVb	Recall	0.806452
DNN	12	1dAVb	Specificity	0.987531
DNN	12	1dAVb	F1 score	0.769231
DNN	12	RBBB	Precision	0.771429
DNN	12	RBBB	Recall	1
DNN	12	RBBB	Specificity	0.988693
DNN	12	RBBB	F1 score	0.870968
DNN	12	LBBB	Precision	1
DNN	12	LBBB	Recall	1
DNN	12	LBBB	Specificity	1
DNN	12	LBBB	F1 score	1
DNN	12	SB	Precision	0.6
DNN	12	SB	Recall	0.769231
DNN	12	SB	Specificity	0.990172
DNN	12	SB	F1 score	0.717949
DNN	12	AF	Precision	1
DNN	12	AF	Recall	0.444444
DNN	12	AF	Specificity	1
DNN	12	AF	F1 score	0.615385
DNN	12	ST	Precision	0.837838
DNN	12	ST	Recall	0.903226
DNN	12	ST	Specificity	0.992405
DNN	12	ST	F1 score	0.897436
DNN	13	1dAVb	Precision	0.7
DNN	13	1dAVb	Recall	0.806452
DNN	13	1dAVb	Specificity	0.987547
DNN	13	1dAVb	F1 score	0.772727
DNN	13	RBBB	Precision	0.771429
DNN	13	RBBB	Recall	1
DNN	13	RBBB	Specificity	0.988693
DNN	13	RBBB	F1 score	0.870968
DNN	13	LBBB	Precision	1
DNN	13	LBBB	Recall	1
DNN	13	LBBB	Specificity	1
DNN	13	LBBB	F1 score	1
DNN	13	SB	Precision	0.611111
DNN	13	SB	Recall	0.777778
DNN	13	SB	Specificity	0.990196
DNN	13	SB	F1 score	0.722222
DNN	13	AF	Precision	1
DNN	13	AF	Recall	0.444444
DNN	13	AF	Specificity	1
DNN	13	AF	F1 score	0.615385
DNN	13	ST	Precision	0.837838
DNN	13	ST	Recall	0.903226
DNN	13	ST	Specificity	0.992424
DNN	13	ST	F1 score	0.897959
DNN	14	1dAVb	Precision	0.7
DNN	14	1dAVb	Recall	0.807692
DNN	14	1dAVb	Specificity	0.987578
DNN	14	1dAVb	F1 score	0.774194
DNN	14	RBBB	Precision	0.775
DNN	14	RBBB	Recall	1
DNN	14	RBBB	Specificity	0.988722
DNN	14	RBBB	F1 score	0.873239
DNN	14	LBBB	Precision	1
DNN	14	LBBB	Recall	1
DNN	14	LBBB	Specificity	1
DNN	14	LBBB	F1 score	1
DNN	14	SB	Precision	0.611111
DNN	14	SB	Recall	0.777778
DNN	14	SB	Specificity	0.990196
DNN	14	SB	F1 score	0.727273
DNN	14	AF	Precision	1
DNN	14	AF	Recall	0.454545
DNN	14	AF	Specificity	1
DNN	14	AF	F1 score	0.625
DNN	14	ST	Precision	0.84375
DNN	14	ST	Recall	0.904762
DNN	14	ST	Specificity	0.992434
DNN	14	ST	F1 score	0.897959
DNN	15	1dAVb	Precision	0.703704
DNN	15	1dAVb	Recall	0.809524
DNN	15	1dAVb	Specificity	0.987578
DNN	15	1dAVb	F1 score	0.780488
DNN	15	RBBB	Precision	0.775
DNN	15	RBBB	Recall	1
DNN	15	RBBB	Specificity	0.988764
DNN	15	RBBB	F1 score	0.873239
DNN	15	LBBB	Precision	1
DNN	15	LBBB	Recall	1
DNN	15	LBBB	Specificity	1
DNN	15	LBBB	F1 score	1
DNN	15	SB	Precision	0.615385
DNN	15	SB	Recall	0.777778
DNN	15	SB	Specificity	0.99022
DNN	15	SB	F1 score	0.731707
DNN	15	AF	Precision	1
DNN	15	AF	Recall	0.5
DNN	15	AF	Specificity	1
DNN	15	AF	F1 score	0.666667
DNN	15	ST	Precision	0.846154
DNN	15	ST	Recall	0.906977
DNN	15	ST	Specificity	0.992453
DNN	15	ST	F1 score	0.898551
DNN	16	1dAVb	Precision	0.705882
DNN	16	1dAVb	Recall	0.8125
DNN	16	1dAVb	Specificity	0.987654
DNN	16	1dAVb	F1 score	0.780488
DNN	16	RBBB	Precision	0.775
DNN	16	RBBB	Recall	1
DNN	16	RBBB	Specificity	0.989783
DNN	16	RBBB	F1 score	0.873239
DNN	16	LBBB	Precision	1
DNN	16	LBBB	Recall	1
DNN	16	LBBB	Specificity	1
DNN	16	LBBB	F1 score	1
DNN	16	SB	Precision	0.619048
DNN	16	SB	Recall	0.777778
DNN	16	SB	Specificity	0.991294
DNN	16	SB	F1 score	0.733333
DNN	16	AF	Precision	1
DNN	16	AF	Recall	0.5
DNN	16	AF	Specificity	1
DNN	16	AF	F1 score	0.666667
DNN	16	ST	Precision	0.846154
DNN	16	ST	Recall	0.909091
DNN	16	ST	Specificity	0.992462
DNN	16	ST	F1 score	0.898551
DNN	17	1dAVb	Precision	0.709677
DNN	17	1dAVb	Recall	0.8125
DNN	17	1dAVb	Specificity	0.988651
DNN	17	1dAVb	F1 score	0.780488
DNN	17	RBBB	Precision	0.77551
DNN	17	RBBB	Recall	1
DNN	17	RBBB	Specificity	0.989796
DNN	17	RBBB	F1 score	0.873563
DNN	17	LBBB	Precision	1
DNN	17	LBBB	Recall	1
DNN	17	LBBB	Specificity	1
DNN	17	LBBB	F1 score	1
DNN	17	SB	Precision	0.625
DNN	17	SB	Recall	0.777778
DNN	17	SB	Specificity	0.991304
DNN	17	SB	F1 score	0.733333
DNN	17	AF	Precision	1
DNN	17	AF	Recall	0.5
DNN	17	AF	Specificity	1
DNN	17	AF	F1 score	0.666667
DNN	17	ST	Precision	0.848485
DNN	17	ST	Recall	0.909091
DNN	17	ST	Specificity	0.992462
DNN	17	ST	F1 score	0.9
DNN	18	1dAVb	Precision	0.714286
DNN	18	1dAVb	Recall	0.813953
DNN	18	1dAVb	Specificity	0.988651
DNN	18	1dAVb	F1 score	0.782609
DNN	18	RBBB	Precision	0.777778
DNN	18	RBBB	Recall	1
DNN	18	RBBB	Specificity	0.989809
DNN	18	RBBB	F1 score	0.875
DNN	18	LBBB	Precision	1
DNN	18	LBBB	Recall	1
DNN	18	LBBB	Specificity	1
DNN	18	LBBB	F1 score	1
DNN	18	SB	Precision	0.625
DNN	18	SB	Recall	0.777778
DNN	18	SB	Specificity	0.991326
DNN	18	SB	F1 score	0.733333
DNN	18	AF	Precision	1
DNN	18	AF	Recall	0.5
DNN	18	AF	Specificity	1
DNN	18	AF	F1 score	0.666667
DNN	18	ST	Precision	0.85
DNN	18	ST	Recall	0.909091
DNN	18	ST	Specificity	0.992481
DNN	18	ST	F1 score	0.9
DNN	19	1dAVb	Precision	0.714286
DNN	19	1dAVb	Recall	0.814815
DNN	19	1dAVb	Specificity	0.988693
DNN	19	1dAVb	F1 score	0.784314
DNN	19	RBBB	Precision	0.783784
DNN	19	RBBB	Recall	1
DNN	19	RBBB	Specificity	0.989822
DNN	19	RBBB	F1 score	0.878788
DNN	19	LBBB	Precision	1
DNN	19	LBBB	Recall	1
DNN	19	LBBB	Specificity	1
DNN	19	LBBB	F1 score	1
DNN	19	SB	Precision	0.625
DNN	19	SB	Recall	0.777778
DNN	19	SB	Specificity	0.991337
DNN	19	SB	F1 score	0.740741
DNN	19	AF	Precision	1
DNN	19	AF	Recall	0.5
DNN	19	AF	Specificity	1
DNN	19	AF	F1 score	0.666667
DNN	19	ST	Precision	0.851852
DNN	19	ST	Recall	0.911765
DNN	19	ST	Specificity	0.9925
DNN	19	ST	F1 score	0.9
DNN	20	1dAVb	Precision	0.714286
DNN	20	1dAVb	Recall	0.818182
DNN	20	1dAVb	Specificity	0.988708
DNN	20	1dAVb	F1 score	0.790698
DNN	20	RBBB	Precision	0.783784
DNN	20	RBBB	Recall	1
DNN	20	RBBB	Specificity	0.989835
DNN	20	RBBB	F1 score	0.878788
DNN	20	LBBB	Precision	1
DNN	20	LBBB	Recall	1
DNN	20	LBBB	Specificity	1
DNN	20	LBBB	F1 score	1
DNN	20	SB	Precision	0.625
DNN	20	SB	Recall	0.777778
DNN	20	SB	Specificity	0.991337
DNN	20	SB	F1 score	0.740741
DNN	20	AF	Precision	1
DNN	20	AF	Recall	0.5
DNN	20	AF	Specificity	1
DNN	20	AF	F1 score	0.666667
DNN	20	ST	Precision	0.851852
DNN	20	ST	Recall	0.911765
DNN	20	ST	Specificity	0.9925
DNN	20	ST	F1 score	0.901408
DNN	21	1dAVb	Precision	0.714286
DNN	21	1dAVb	Recall	0.821429
DNN	21	1dAVb	Specificity	0.988708
DNN	21	1dAVb	F1 score	0.790698
DNN	21	RBBB	Precision	0.785714
DNN	21	RBBB	Recall	1
DNN	21	RBBB	Specificity	0.989835
DNN	21	RBBB	F1 score	0.88
DNN	21	LBBB	Precision	1
DNN	21	LBBB	Recall	1
DNN	21	LBBB	Specificity	1
DNN	21	LBBB	F1 score	1
DNN	21	SB	Precision	0.631579
DNN	21	SB	Recall	0.785714
DNN	21	SB	Specificity	0.991337
DNN	21	SB	F1 score	0.740741
DNN	21	AF	Precision	1
DNN	21	AF	Recall	0.5
DNN	21	AF	Specificity	1
DNN	21	AF	F1 score	0.666667
DNN	21	ST	Precision	0.857143
DNN	21	ST	Recall	0.911765
DNN	21	ST	Specificity	0.992509
DNN	21	ST	F1 score	0.901408
DNN	22	1dAVb	Precision	0.714286
DNN	22	1dAVb	Recall	0.821429
DNN	22	1dAVb	Specificity	0.988708
DNN	22	1dAVb	F1 score	0.792453
DNN	22	RBBB	Precision	0.785714
DNN	22	RBBB	Recall	1
DNN	22	RBBB	Specificity	0.989835
DNN	22	RBBB	F1 score	0.88
DNN	22	LBBB	Precision	1
DNN	22	LBBB	Recall	1
DNN	22	LBBB	Specificity	1
DNN	22	LBBB	F1 score	1
DNN	22	SB	Precision	0.636364
DNN	22	SB	Recall	0.785714
DNN	22	SB	Specificity	0.991337
DNN	22	SB	F1 score	0.744186
DNN	22	AF	Precision	1
DNN	22	AF	Recall	0.5
DNN	22	AF	Specificity	1
DNN	22	AF	F1 score	0.666667
DNN	22	ST	Precision	0.857143
DNN	22	ST	Recall	0.911765
DNN	22	ST	Specificity	0.992519
DNN	22	ST	F1 score	0.903226
DNN	23	1dAVb	Precision	0.714286
DNN	23	1dAVb	Recall	0.823529
DNN	23	1dAVb	Specificity	0.98875
DNN	23	1dAVb	F1 score	0.792453
DNN	23	RBBB	Precision	0.787879
DNN	23	RBBB	Recall	1
DNN	23	RBBB	Specificity	0.989835
DNN	23	RBBB	F1 score	0.881356
DNN	23	LBBB	Precision	1
DNN	23	LBBB	Recall	1
DNN	23	LBBB	Specificity	1
DNN	23	LBBB	F1 score	1
DNN	23	SB	Precision	0.642857
DNN	23	SB	Recall	0.785714
DNN	23	SB	Specificity	0.991347
DNN	23	SB	F1 score	0.744186
DNN	23	AF	Precision	1
DNN	23	AF	Recall	0.5
DNN	23	AF	Specificity	1
DNN	23	AF	F1 score	0.666667
DNN	23	ST	Precision	0.857143
DNN	23	ST	Recall	0.911765
DNN	23	ST	Specificity	0.993557
DNN	23	ST	F1 score	0.903226
DNN	24	1dAVb	Precision	0.714286
DNN	24	1dAVb	Recall	0.823529
DNN	24	1dAVb	Specificity	0.98875
DNN	24	1dAVb	F1 score	0.793103
DNN	24	RBBB	Precision	0.787879
DNN	24	RBBB	Recall	1
DNN	24	RBBB	Specificity	0.989848
DNN	24	RBBB	F1 score	0.881356
DNN	24	LBBB	Precision	1
DNN	24	LBBB	Recall	1
DNN	24	LBBB	Specificity	1
DNN	24	LBBB	F1 score	1
DNN	24	SB	Precision	0.642857
DNN	24	SB	Recall	0.785714
DNN	24	SB	Specificity	0.991347
DNN	24	SB	F1 score	0.75
DNN	24	AF	Precision	1
DNN	24	AF	Recall	0.5
DNN	24	AF	Specificity	1
DNN	24	AF	F1 score	0.666667
DNN	24	ST	Precision	0.857143
DNN	24	ST	Recall	0.911765
DNN	24	ST	Specificity	0.993573
DNN	24	ST	F1 score	0.90411
DNN	25	1dAVb	Precision	0.72
DNN	25	1dAVb	Recall	0.823529
DNN	25	1dAVb	Specificity	0.988764
DNN	25	1dAVb	F1 score	0.793103
DNN	25	RBBB	Precision	0.787879
DNN	25	RBBB	Recall	1
DNN	25	RBBB	Specificity	0.989873
DNN	25	RBBB	F1 score	0.881356
DNN	25	LBBB	Precision	1
DNN	25	LBBB	Recall	1
DNN	25	LBBB	Specificity	1
DNN	25	LBBB	F1 score	1
DNN	25	SB	Precision	0.647059
DNN	25	SB	Recall	0.785714
DNN	25	SB	Specificity	0.991347
DNN	25	SB	F1 score	0.75
DNN	25	AF	Precision	1
DNN	25	AF	Recall	0.5
DNN	25	AF	Specificity	1
DNN	25	AF	F1 score	0.666667
DNN	25	ST	Precision	0.857143
DNN	25	ST	Recall	0.914286
DNN	25	ST	Specificity	0.99359
DNN	25	ST	F1 score	0.90411
DNN	26	1dAVb	Precision	0.72
DNN	26	1dAVb	Recall	0.826087
DNN	26	1dAVb	Specificity	0.988764
DNN	26	1dAVb	F1 score	0.8
DNN	26	RBBB	Precision	0.789474
DNN	26	RBBB	Recall	1
DNN	26	RBBB	Specificity	0.989873
DNN	26	RBBB	F1 score	0.882353
DNN	26	LBBB	Precision	1
DNN	26	LBBB	Recall	1
DNN	26	LBBB	Specificity	1
DNN	26	LBBB	F1 score	1
DNN	26	SB	Precision	0.647059
DNN	26	SB	Recall	0.785714
DNN	26	SB	Specificity	0.991347
DNN	26	SB	F1 score	0.75
DNN	26	AF	Precision	1
DNN	26	AF	Recall	0.5
DNN	26	AF	Specificity	1
DNN	26	AF	F1 score	0.666667
DNN	26	ST	Precision	0.861111
DNN	26	ST	Recall	0.914286
DNN	26	ST	Specificity	0.993606
DNN	26	ST	F1 score	0.90411
DNN	27	1dAVb	Precision	0.724138
DNN	27	1dAVb	Recall	0.826087
DNN	27	1dAVb	Specificity	0.988764
DNN	27	1dAVb	F1 score	0.8
DNN	27	RBBB	Precision	0.789474
DNN	27	RBBB	Recall	1
DNN	27	RBBB	Specificity	0.989886
DNN	27	RBBB	F1 score	0.882353
DNN	27	LBBB	Precision	1
DNN	27	LBBB	Recall	1
DNN	27	LBBB	Specificity	1
DNN	27	LBBB	F1 score	1
DNN	27	SB	Precision	0.647059
DNN	27	SB	Recall	0.785714
DNN	27	SB	Specificity	0.991347
DNN	27	SB	F1 score	0.75
DNN	27	AF	Precision	1
DNN	27	AF	Recall	0.5
DNN	27	AF	Specificity	1
DNN	27	AF	F1 score	0.666667
DNN	27	ST	Precision	0.861111
DNN	27	ST	Recall	0.914286
DNN	27	ST	Specificity	0.993614
DNN	27	ST	F1 score	0.90566
DNN	28	1dAVb	Precision	0.727273
DNN	28	1dAVb	Recall	0.827586
DNN	28	1dAVb	Specificity	0.98882
DNN	28	1dAVb	F1 score	0.8
DNN	28	RBBB	Precision	0.789474
DNN	28	RBBB	Recall	1
DNN	28	RBBB	Specificity	0.989899
DNN	28	RBBB	F1 score	0.882353
DNN	28	LBBB	Precision	1
DNN	28	LBBB	Recall	1
DNN	28	LBBB	Specificity	1
DNN	28	LBBB	F1 score	1
DNN	28	SB	Precision	0.65
DNN	28	SB	Recall	0.785714
DNN	28	SB	Specificity	0.991358
DNN	28	SB	F1 score	0.75
DNN	28	AF	Precision	1
DNN	28	AF	Recall	0.5
DNN	28	AF	Specificity	1
DNN	28	AF	F1 score	0.666667
DNN	28	ST	Precision	0.862069
DNN	28	ST	Recall	0.914286
DNN	28	ST	Specificity	0.993614
DNN	28	ST	F1 score	0.90625
DNN	29	1dAVb	Precision	0.72973
DNN	29	1dAVb	Recall	0.827586
DNN	29	1dAVb	Specificity	0.98882
DNN	29	1dAVb	F1 score	0.807692
DNN	29	RBBB	Precision	0.794118
DNN	29	RBBB	Recall	1
DNN	29	RBBB	Specificity	0.989899
DNN	29	RBBB	F1 score	0.885246
DNN	29	LBBB	Precision	1
DNN	29	LBBB	Recall	1
DNN	29	LBBB	Specificity	1
DNN	29	LBBB	F1 score	1
DNN	29	SB	Precision	0.65
DNN	29	SB	Recall	0.789474
DNN	29	SB	Specificity	0.991358
DNN	29	SB	F1 score	0.75
DNN	29	AF	Precision	1
DNN	29	AF	Recall	0.5
DNN	29	AF	Specificity	1
DNN	29	AF	F1 score	0.666667
DNN	29	ST	Precision	0.862069
DNN	29	ST	Recall	0.914286
DNN	29	ST	Specificity	0.993614
DNN	29	ST	F1 score	0.90625
DNN	30	1dAVb	Precision	0.730769
DNN	30	1dAVb	Recall	0.827586
DNN	30	1dAVb	Specificity	0.988834
DNN	30	1dAVb	F1 score	0.808511
DNN	30	RBBB	Precision	0.794118
DNN	30	RBBB	Recall	1
DNN	30	RBBB	Specificity	0.989899
DNN	30	RBBB	F1 score	0.885246
DNN	30	LBBB	Precision	1
DNN	30	LBBB	Recall	1
DNN	30	LBBB	Specificity	1
DNN	30	LBBB	F1 score	1
DNN	30	SB	Precision	0.652174
DNN	30	SB	Recall	0.8
DNN	30	SB	Specificity	0.991358
DNN	30	SB	F1 score	0.75
DNN	30	AF	Precision	1
DNN	30	AF	Recall	0.521739
DNN	30	AF	Specificity	1
DNN	30	AF	F1 score	0.685714
DNN	30	ST	Precision	0.864865
DNN	30	ST	Recall	0.914286
DNN	30	ST	Specificity	0.993622
DNN	30	ST	F1 score	0.906667
DNN	31	1dAVb	Precision	0.733333
DNN	31	1dAVb	Recall	0.833333
DNN	31	1dAVb	Specificity	0.989757
DNN	31	1dAVb	F1 score	0.808511
DNN	31	RBBB	Precision	0.794118
DNN	31	RBBB	Recall	1
DNN	31	RBBB	Specificity	0.989912
DNN	31	RBBB	F1 score	0.885246
DNN	31	LBBB	Precision	1
DNN	31	LBBB	Recall	1
DNN	31	LBBB	Specificity	1
DNN	31	LBBB	F1 score	1
DNN	31	SB	Precision	0.652174
DNN	31	SB	Recall	0.8
DNN	31	SB	Specificity	0.991369
DNN	31	SB	F1 score	0.75
DNN	31	AF	Precision	1
DNN	31	AF	Recall	0.529412
DNN	31	AF	Specificity	1
DNN	31	AF	F1 score	0.692308
DNN	31	ST	Precision	0.864865
DNN	31	ST	Recall	0.914286
DNN	31	ST	Specificity	0.993631
DNN	31	ST	F1 score	0.906667
DNN	32	1dAVb	Precision	0.733333
DNN	32	1dAVb	Recall	0.833333
DNN	32	1dAVb	Specificity	0.989861
DNN	32	1dAVb	F1 score	0.809524
DNN	32	RBBB	Precision	0.8
DNN	32	RBBB	Recall	1
DNN	32	RBBB	Specificity	0.989924
DNN	32	RBBB	F1 score	0.888889
DNN	32	LBBB	Precision	1
DNN	32	LBBB	Recall	1
DNN	32	LBBB	Specificity	1
DNN	32	LBBB	F1 score	1
DNN	32	SB	Precision	0.652174
DNN	32	SB	Recall	0.8
DNN	32	SB	Specificity	0.991369
DNN	32	SB	F1 score	0.75
DNN	32	AF	Precision	1
DNN	32	AF	Recall	0.533333
DNN	32	AF	Specificity	1
DNN	32	AF	F1 score	0.695652
DNN	32	ST	Precision	0.864865
DNN	32	ST	Recall	0.914286
DNN	32	ST	Specificity	0.993639
DNN	32	ST	F1 score	0.906977
DNN	33	1dAVb	Precision	0.735294
DNN	33	1dAVb	Recall	0.833333
DNN	33	1dAVb	Specificity	0.989899
DNN	33	1dAVb	F1 score	0.810811
DNN	33	RBBB	Precision	0.8
DNN	33	RBBB	Recall	1
DNN	33	RBBB	Specificity	0.989937
DNN	33	RBBB	F1 score	0.888889
DNN	33	LBBB	Precision	1
DNN	33	LBBB	Recall	1
DNN	33	LBBB	Specificity	1
DNN	33	LBBB	F1 score	1
DNN	33	SB	Precision	0.652174
DNN	33	SB	Recall	0.8
DNN	33	SB	Specificity	0.99139
DNN	33	SB	F1 score	0.75
DNN	33	AF	Precision	1
DNN	33	AF	Recall	0.533333
DNN	33	AF	Specificity	1
DNN	33	AF	F1 score	0.695652
DNN	33	ST	Precision	0.866667
DNN	33	ST	Recall	0.916667
DNN	33	ST	Specificity	0.993639
DNN	33	ST	F1 score	0.909091
DNN	34	1dAVb	Precision	0.735294
DNN	34	1dAVb	Recall	0.833333
DNN	34	1dAVb	Specificity	0.989899
DNN	34	1dAVb	F1 score	0.810811
DNN	34	RBBB	Precision	0.8
DNN	34	RBBB	Recall	1
DNN	34	RBBB	Specificity	0.989937
DNN	34	RBBB	F1 score	0.888889
DNN	34	LBBB	Precision	1
DNN	34	LBBB	Recall	1
DNN	34	LBBB	Specificity	1
DNN	34	LBBB	F1 score	1
DNN	34	SB	Precision	0.666667
DNN	34	SB	Recall	0.8
DNN	34	SB	Specificity	0.99139
DNN	34	SB	F1 score	0.75
DNN	34	AF	Precision	1
DNN	34	AF	Recall	0.533333
DNN	34	AF	Specificity	1
DNN	34	AF	F1 score	0.695652
DNN	34	ST	Precision	0.866667
DNN	34	ST	Recall	0.916667
DNN	34	ST	Specificity	0.993639
DNN	34	ST	F1 score	0.909091
DNN	35	1dAVb	Precision	0.735294
DNN	35	1dAVb	Recall	0.833333
DNN	35	1dAVb	Specificity	0.989912
DNN	35	1dAVb	F1 score	0.811594
DNN	35	RBBB	Precision	0.8
DNN	35	RBBB	Recall	1
DNN	35	RBBB	Specificity	0.989962
DNN	35	RBBB	F1 score	0.888889
DNN	35	LBBB	Precision	1
DNN	35	LBBB	Recall	1
DNN	35	LBBB	Specificity	1
DNN	35	LBBB	F1 score	1
DNN	35	SB	Precision	0.666667
DNN	35	SB	Recall	0.8
DNN	35	SB	Specificity	0.9914
DNN	35	SB	F1 score	0.75
DNN	35	AF	Precision	1
DNN	35	AF	Recall	0.533333
DNN	35	AF	Specificity	1
DNN	35	AF	F1 score	0.695652
DNN	35	ST	Precision	0.866667
DNN	35	ST	Recall	0.916667
DNN	35	ST	Specificity	0.993655
DNN	35	ST	F1 score	0.909091
DNN	36	1dAVb	Precision	0.73913
DNN	36	1dAVb	Recall	0.833333
DNN	36	1dAVb	Specificity	0.989924
DNN	36	1dAVb	F1 score	0.8125
DNN	36	RBBB	Precision	0.8
DNN	36	RBBB	Recall	1
DNN	36	RBBB	Specificity	0.989962
DNN	36	RBBB	F1 score	0.888889
DNN	36	LBBB	Precision	1
DNN	36	LBBB	Recall	1
DNN	36	LBBB	Specificity	1
DNN	36	LBBB	F1 score	1
DNN	36	SB	Precision	0.666667
DNN	36	SB	Recall	0.8
DNN	36	SB	Specificity	0.991422
DNN	36	SB	F1 score	0.75
DNN	36	AF	Precision	1
DNN	36	AF	Recall	0.538462
DNN	36	AF	Specificity	1
DNN	36	AF	F1 score	0.7
DNN	36	ST	Precision	0.866667
DNN	36	ST	Recall	0.916667
DNN	36	ST	Specificity	0.993663
DNN	36	ST	F1 score	0.909091
DNN	37	1dAVb	Precision	0.73913
DNN	37	1dAVb	Recall	0.833333
DNN	37	1dAVb	Specificity	0.989924
DNN	37	1dAVb	F1 score	0.8125
DNN	37	RBBB	Precision	0.8
DNN	37	RBBB	Recall	1
DNN	37	RBBB	Specificity	0.989962
DNN	37	RBBB	F1 score	0.888889
DNN	37	LBBB	Precision	1
DNN	37	LBBB	Recall	1
DNN	37	LBBB	Specificity	1
DNN	37	LBBB	F1 score	1
DNN	37	SB	Precision	0.666667
DNN	37	SB	Recall	0.8
DNN	37	SB	Specificity	0.991422
DNN	37	SB	F1 score	0.75
DNN	37	AF	Precision	1
DNN	37	AF	Recall	0.538462
DNN	37	AF	Specificity	1
DNN	37	AF	F1 score	0.7
DNN	37	ST	Precision	0.866667
DNN	37	ST	Recall	0.918367
DNN	37	ST	Specificity	0.993663
DNN	37	ST	F1 score	0.909091
DNN	38	1dAVb	Precision	0.740741
DNN	38	1dAVb	Recall	0.833333
DNN	38	1dAVb	Specificity	0.989937
DNN	38	1dAVb	F1 score	0.813559
DNN	38	RBBB	Precision	0.8
DNN	38	RBBB	Recall	1
DNN	38	RBBB	Specificity	0.989975
DNN	38	RBBB	F1 score	0.888889
DNN	38	LBBB	Precision	1
DNN	38	LBBB	Recall	1
DNN	38	LBBB	Specificity	1
DNN	38	LBBB	F1 score	1
DNN	38	SB	Precision	0.666667
DNN	38	SB	Recall	0.8
DNN	38	SB	Specificity	0.991422
DNN	38	SB	F1 score	0.756757
DNN	38	AF	Precision	1
DNN	38	AF	Recall	0.538462
DNN	38	AF	Specificity	1
DNN	38	AF	F1 score	0.7
DNN	38	ST	Precision	0.868421
DNN	38	ST	Recall	0.92
DNN	38	ST	Specificity	0.993663
DNN	38	ST	F1 score	0.909091
DNN	39	1dAVb	Precision	0.740741
DNN	39	1dAVb	Recall	0.837838
DNN	39	1dAVb	Specificity	0.98995
DNN	39	1dAVb	F1 score	0.813559
DNN	39	RBBB	Precision	0.8
DNN	39	RBBB	Recall	1
DNN	39	RBBB	Specificity	0.989975
DNN	39	RBBB	F1 score	0.888889
DNN	39	LBBB	Precision	1
DNN	39	LBBB	Recall	1
DNN	39	LBBB	Specificity	1
DNN	39	LBBB	F1 score	1
DNN	39	SB	Precision	0.666667
DNN	39	SB	Recall	0.8
DNN	39	SB	Specificity	0.991432
DNN	39	SB	F1 score	0.758621
DNN	39	AF	Precision	1
DNN	39	AF	Recall	0.545455
DNN	39	AF	Specificity	1
DNN	39	AF	F1 score	0.705882
DNN	39	ST	Precision	0.868421
DNN	39	ST	Recall	0.92
DNN	39	ST	Specificity	0.993663
DNN	39	ST	F1 score	0.909091
DNN	40	1dAVb	Precision	0.740741
DNN	40	1dAVb	Recall	0.83871
DNN	40	1dAVb	Specificity	0.989962
DNN	40	1dAVb	F1 score	0.813559
DNN	40	RBBB	Precision	0.804348
DNN	40	RBBB	Recall	1
DNN	40	RBBB	Specificity	0.989987
DNN	40	RBBB	F1 score	0.891566
DNN	40	LBBB	Precision	1
DNN	40	LBBB	Recall	1
DNN	40	LBBB	Specificity	1
DNN	40	LBBB	F1 score	1
DNN	40	SB	Precision	0.666667
DNN	40	SB	Recall	0.8
DNN	40	SB	Specificity	0.992509
DNN	40	SB	F1 score	0.758621
DNN	40	AF	Precision	1
DNN	40	AF	Recall	0.545455
DNN	40	AF	Specificity	1
DNN	40	AF	F1 score	0.705882
DNN	40	ST	Precision	0.869565
DNN	40	ST	Recall	0.92
DNN	40	ST	Specificity	0.993671
DNN	40	ST	F1 score	0.911392
DNN	41	1dAVb	Precision	0.740741
DNN	41	1dAVb	Recall	0.84
DNN	41	1dAVb	Specificity	0.989962
DNN	41	1dAVb	F1 score	0.813559
DNN	41	RBBB	Precision	0.804878
DNN	41	RBBB	Recall	1
DNN	41	RBBB	Specificity	0.99
DNN	41	RBBB	F1 score	0.891892
DNN	41	LBBB	Precision	1
DNN	41	LBBB	Recall	1
DNN	41	LBBB	Specificity	1
DNN	41	LBBB	F1 score	1
DNN	41	SB	Precision	0.666667
DNN	41	SB	Recall	0.8
DNN	41	SB	Specificity	0.992528
DNN	41	SB	F1 score	0.758621
DNN	41	AF	Precision	1
DNN	41	AF	Recall	0.545455
DNN	41	AF	Specificity	1
DNN	41	AF	F1 score	0.705882
DNN	41	ST	Precision	0.869565
DNN	41	ST	Recall	0.92
DNN	41	ST	Specificity	0.993679
DNN	41	ST	F1 score	0.911392
DNN	42	1dAVb	Precision	0.740741
DNN	42	1dAVb	Recall	0.84
DNN	42	1dAVb	Specificity	0.989987
DNN	42	1dAVb	F1 score	0.814815
DNN	42	RBBB	Precision	0.805556
DNN	42	RBBB	Recall	1
DNN	42	RBBB	Specificity	0.99
DNN	42	RBBB	F1 score	0.892308
DNN	42	LBBB	Precision	1
DNN	42	LBBB	Recall	1
DNN	42	LBBB	Specificity	1
DNN	42	LBBB	F1 score	1
DNN	42	SB	Precision	0.666667
DNN	42	SB	Recall	0.809524
DNN	42	SB	Specificity	0.992528
DNN	42	SB	F1 score	0.758621
DNN	42	AF	Precision	1
DNN	42	AF	Recall	0.555556
DNN	42	AF	Specificity	1
DNN	42	AF	F1 score	0.714286
DNN	42	ST	Precision	0.870968
DNN	42	ST	Recall	0.921053
DNN	42	ST	Specificity	0.993679
DNN	42	ST	F1 score	0.911765
DNN	43	1dAVb	Precision	0.742857
DNN	43	1dAVb	Recall	0.84
DNN	43	1dAVb	Specificity	0.989987
DNN	43	1dAVb	F1 score	0.818182
DNN	43	RBBB	Precision	0.805556
DNN	43	RBBB	Recall	1
DNN	43	RBBB	Specificity	0.990037
DNN	43	RBBB	F1 score	0.892308
DNN	43	LBBB	Precision	1
DNN	43	LBBB	Recall	1
DNN	43	LBBB	Specificity	1
DNN	43	LBBB	F1 score	1
DNN	43	SB	Precision	0.666667
DNN	43	SB	Recall	0.809524
DNN	43	SB	Specificity	0.992547
DNN	43	SB	F1 score	0.758621
DNN	43	AF	Precision	1
DNN	43	AF	Recall	0.555556
DNN	43	AF	Specificity	1
DNN	43	AF	F1 score	0.714286
DNN	43	ST	Precision	0.870968
DNN	43	ST	Recall	0.921053
DNN	43	ST	Specificity	0.993679
DNN	43	ST	F1 score	0.911765
DNN	44	1dAVb	Precision	0.742857
DNN	44	1dAVb	Recall	0.842105
DNN	44	1dAVb	Specificity	0.989987
DNN	44	1dAVb	F1 score	0.818182
DNN	44	RBBB	Precision	0.805556
DNN	44	RBBB	Recall	1
DNN	44	RBBB	Specificity	0.990062
DNN	44	RBBB	F1 score	0.892308
DNN	44	LBBB	Precision	1
DNN	44	LBBB	Recall	1
DNN	44	LBBB	Specificity	1
DNN	44	LBBB	F1 score	1
DNN	44	SB	Precision	0.666667
DNN	44	SB	Recall	0.8125
DNN	44	SB	Specificity	0.992556
DNN	44	SB	F1 score	0.758621
DNN	44	AF	Precision	1
DNN	44	AF	Recall	0.555556
DNN	44	AF	Specificity	1
DNN	44	AF	F1 score	0.714286
DNN	44	ST	Precision	0.871795
DNN	44	ST	Recall	0.921053
DNN	44	ST	Specificity	0.993679
DNN	44	ST	F1 score	0.911765
DNN	45	1dAVb	Precision	0.75
DNN	45	1dAVb	Recall	0.842105
DNN	45	1dAVb	Specificity	0.989987
DNN	45	1dAVb	F1 score	0.818182
DNN	45	RBBB	Precision	0.806452
DNN	45	RBBB	Recall	1
DNN	45	RBBB	Specificity	0.990111
DNN	45	RBBB	F1 score	0.892857
DNN	45	LBBB	Precision	1
DNN	45	LBBB	Recall	1
DNN	45	LBBB	Specificity	1
DNN	45	LBBB	F1 score	1
DNN	45	SB	Precision	0.666667
DNN	45	SB	Recall	0.8125
DNN	45	SB	Specificity	0.992556
DNN	45	SB	F1 score	0.758621
DNN	45	AF	Precision	1
DNN	45	AF	Recall	0.555556
DNN	45	AF	Specificity	1
DNN	45	AF	F1 score	0.714286
DNN	45	ST	Precision	0.871795
DNN	45	ST	Recall	0.921053
DNN	45	ST	Specificity	0.993687
DNN	45	ST	F1 score	0.911765
DNN	46	1dAVb	Precision	0.75
DNN	46	1dAVb	Recall	0.842105
DNN	46	1dAVb	Specificity	0.99
DNN	46	1dAVb	F1 score	0.819672
DNN	46	RBBB	Precision	0.809524
DNN	46	RBBB	Recall	1
DNN	46	RBBB	Specificity	0.990111
DNN	46	RBBB	F1 score	0.894737
DNN	46	LBBB	Precision	1
DNN	46	LBBB	Recall	1
DNN	46	LBBB	Specificity	1
DNN	46	LBBB	F1 score	1
DNN	46	SB	Precision	0.666667
DNN	46	SB	Recall	0.8125
DNN	46	SB	Specificity	0.992556
DNN	46	SB	F1 score	0.76
DNN	46	AF	Precision	1
DNN	46	AF	Recall	0.555556
DNN	46	AF	Specificity	1
DNN	46	AF	F1 score	0.714286
DNN	46	ST	Precision	0.875
DNN	46	ST	Recall	0.921053
DNN	46	ST	Specificity	0.993695
DNN	46	ST	F1 score	0.914286
DNN	47	1dAVb	Precision	0.75
DNN	47	1dAVb	Recall	0.842105
DNN	47	1dAVb	Specificity	0.99
DNN	47	1dAVb	F1 score	0.819672
DNN	47	RBBB	Precision	0.810811
DNN	47	RBBB	Recall	1
DNN	47	RBBB	Specificity	0.991049
DNN	47	RBBB	F1 score	0.895522
DNN	47	LBBB	Precision	1
DNN	47	LBBB	Recall	1
DNN	47	LBBB	Specificity	1
DNN	47	LBBB	F1 score	1
DNN	47	SB	Precision	0.666667
DNN	47	SB	Recall	0.8125
DNN	47	SB	Specificity	0.992556
DNN	47	SB	F1 score	0.761905
DNN	47	AF	Precision	1
DNN	47	AF	Recall	0.555556
DNN	47	AF	Specificity	1
DNN	47	AF	F1 score	0.714286
DNN	47	ST	Precision	0.875
DNN	47	ST	Recall	0.921053
DNN	47	ST	Specificity	0.993695
DNN	47	ST	F1 score	0.914286
DNN	48	1dAVb	Precision	0.75
DNN	48	1dAVb	Recall	0.84375
DNN	48	1dAVb	Specificity	0.990012
DNN	48	1dAVb	F1 score	0.819672
DNN	48	RBBB	Precision	0.810811
DNN	48	RBBB	Recall	1
DNN	48	RBBB	Specificity	0.99106
DNN	48	RBBB	F1 score	0.895522
DNN	48	LBBB	Precision	1
DNN	48	LBBB	Recall	1
DNN	48	LBBB	Specificity	1
DNN	48	LBBB	F1 score	1
DNN	48	SB	Precision	0.666667
DNN	48	SB	Recall	0.8125
DNN	48	SB	Specificity	0.992565
DNN	48	SB	F1 score	0.761905
DNN	48	AF	Precision	1
DNN	48	AF	Recall	0.555556
DNN	48	AF	Specificity	1
DNN	48	AF	F1 score	0.714286
DNN	48	ST	Precision	0.875
DNN	48	ST	Recall	0.921053
DNN	48	ST	Specificity	0.993695
DNN	48	ST	F1 score	0.914286
DNN	49	1dAVb	Precision	0.75
DNN	49	1dAVb	Recall	0.84375
DNN	49	1dAVb	Specificity	0.990025
DNN	49	1dAVb	F1 score	0.820513
DNN	49	RBBB	Precision	0.810811
DNN	49	RBBB	Recall	1
DNN	49	RBBB	Specificity	0.99106
DNN	49	RBBB	F1 score	0.895522
DNN	49	LBBB	Precision	1
DNN	49	LBBB	Recall	1
DNN	49	LBBB	Specificity	1
DNN	49	LBBB	F1 score	1
DNN	49	SB	Precision	0.666667
DNN	49	SB	Recall	0.8125
DNN	49	SB	Specificity	0.992565
DNN	49	SB	F1 score	0.761905
DNN	49	AF	Precision	1
DNN	49	AF	Recall	0.555556
DNN	49	AF	Specificity	1
DNN	49	AF	F1 score	0.714286
DNN	49	ST	Precision	0.875
DNN	49	ST	Recall	0.923077
DNN	49	ST	Specificity	0.993703
DNN	49	ST	F1 score	0.914286
DNN	50	1dAVb	Precision	0.75
DNN	50	1dAVb	Recall	0.84375
DNN	50	1dAVb	Specificity	0.990025
DNN	50	1dAVb	F1 score	0.821918
DNN	50	RBBB	Precision	0.810811
DNN	50	RBBB	Recall	1
DNN	50	RBBB	Specificity	0.991071
DNN	50	RBBB	F1 score	0.895522
DNN	50	LBBB	Precision	1
DNN	50	LBBB	Recall	1
DNN	50	LBBB	Specificity	1
DNN	50	LBBB	F1 score	1
DNN	50	SB	Precision	0.666667
DNN	50	SB	Recall	0.8125
DNN	50	SB	Specificity	0.992574
DNN	50	SB	F1 score	0.764706
DNN	50	AF	Precision	1
DNN	50	AF	Recall	0.555556
DNN	50	AF	Specificity	1
DNN	50	AF	F1 score	0.714286
DNN	50	ST	Precision	0.875
DNN	50	ST	Recall	0.923077
DNN	50	ST	Specificity	0.993711
DNN	50	ST	F1 score	0.914286
DNN	51	1dAVb	Precision	0.75
DNN	51	1dAVb	Recall	0.846154
DNN	51	1dAVb	Specificity	0.990025
DNN	51	1dAVb	F1 score	0.823529
DNN	51	RBBB	Precision	0.8125
DNN	51	RBBB	Recall	1
DNN	51	RBBB	Specificity	0.991071
DNN	51	RBBB	F1 score	0.896552
DNN	51	LBBB	Precision	1
DNN	51	LBBB	Recall	1
DNN	51	LBBB	Specificity	1
DNN	51	LBBB	F1 score	1
DNN	51	SB	Precision	0.666667
DNN	51	SB	Recall	0.8125
DNN	51	SB	Specificity	0.992574
DNN	51	SB	F1 score	0.764706
DNN	51	AF	Precision	1
DNN	51	AF	Recall	0.555556
DNN	51	AF	Specificity	1
DNN	51	AF	F1 score	0.714286
DNN	51	ST	Precision	0.875
DNN	51	ST	Recall	0.923077
DNN	51	ST	Specificity	0.993711
DNN	51	ST	F1 score	0.915254
DNN	52	1dAVb	Precision	0.75
DNN	52	1dAVb	Recall	0.846154
DNN	52	1dAVb	Specificity	0.990025
DNN	52	1dAVb	F1 score	0.823529
DNN	52	RBBB	Precision	0.8125
DNN	52	RBBB	Recall	1
DNN	52	RBBB	Specificity	0.991083
DNN	52	RBBB	F1 score	0.896552
DNN	52	LBBB	Precision	1
DNN	52	LBBB	Recall	1
DNN	52	LBBB	Specificity	1
DNN	52	LBBB	F1 score	1
DNN	52	SB	Precision	0.666667
DNN	52	SB	Recall	0.8125
DNN	52	SB	Specificity	0.992574
DNN	52	SB	F1 score	0.764706
DNN	52	AF	Precision	1
DNN	52	AF	Recall	0.555556
DNN	52	AF	Specificity	1
DNN	52	AF	F1 score	0.714286
DNN	52	ST	Precision	0.875
DNN	52	ST	Recall	0.923077
DNN	52	ST	Specificity	0.993719
DNN	52	ST	F1 score	0.915254
DNN	53	1dAVb	Precision	0.75
DNN	53	1dAVb	Recall	0.846154
DNN	53	1dAVb	Specificity	0.990037
DNN	53	1dAVb	F1 score	0.823529
DNN	53	RBBB	Precision	0.813953
DNN	53	RBBB	Recall	1
DNN	53	RBBB	Specificity	0.991094
DNN	53	RBBB	F1 score	0.897436
DNN	53	LBBB	Precision	1
DNN	53	LBBB	Recall	1
DNN	53	LBBB	Specificity	1
DNN	53	LBBB	F1 score	1
DNN	53	SB	Precision	0.666667
DNN	53	SB	Recall	0.818182
DNN	53	SB	Specificity	0.992574
DNN	53	SB	F1 score	0.764706
DNN	53	AF	Precision	1
DNN	53	AF	Recall	0.571429
DNN	53	AF	Specificity	1
DNN	53	AF	F1 score	0.727273
DNN	53	ST	Precision	0.878788
DNN	53	ST	Recall	0.925
DNN	53	ST	Specificity	0.993719
DNN	53	ST	F1 score	0.915254
DNN	54	1dAVb	Precision	0.75
DNN	54	1dAVb	Recall	0.846154
DNN	54	1dAVb	Specificity	0.99005
DNN	54	1dAVb	F1 score	0.823529
DNN	54	RBBB	Precision	0.813953
DNN	54	RBBB	Recall	1
DNN	54	RBBB	Specificity	0.991094
DNN	54	RBBB	F1 score	0.897436
DNN	54	LBBB	Precision	1
DNN	54	LBBB	Recall	1
DNN	54	LBBB	Specificity	1
DNN	54	LBBB	F1 score	1
DNN	54	SB	Precision	0.666667
DNN	54	SB	Recall	0.818182
DNN	54	SB	Specificity	0.992574
DNN	54	SB	F1 score	0.769231
DNN	54	AF	Precision	1
DNN	54	AF	Recall	0.571429
DNN	54	AF	Specificity	1
DNN	54	AF	F1 score	0.727273
DNN	54	ST	Precision	0.88
DNN	54	ST	Recall	0.925
DNN	54	ST	Specificity	0.993726
DNN	54	ST	F1 score	0.916667
DNN	55	1dAVb	Precision	0.756757
DNN	55	1dAVb	Recall	0.846154
DNN	55	1dAVb	Specificity	0.99005
DNN	55	1dAVb	F1 score	0.823529
DNN	55	RBBB	Precision	0.813953
DNN	55	RBBB	Recall	1
DNN	55	RBBB	Specificity	0.991094
DNN	55	RBBB	F1 score	0.897436
DNN	55	LBBB	Precision	1
DNN	55	LBBB	Recall	1
DNN	55	LBBB	Specificity	1
DNN	55	LBBB	F1 score	1
DNN	55	SB	Precision	0.666667
DNN	55	SB	Recall	0.818182
DNN	55	SB	Specificity	0.992583
DNN	55	SB	F1 score	0.769231
DNN	55	AF	Precision	1
DNN	55	AF	Recall	0.571429
DNN	55	AF	Specificity	1
DNN	55	AF	F1 score	0.727273
DNN	55	ST	Precision	0.88
DNN	55	ST	Recall	0.925926
DNN	55	ST	Specificity	0.993726
DNN	55	ST	F1 score	0.916667
DNN	56	1dAVb	Precision	0.757576
DNN	56	1dAVb	Recall	0.848485
DNN	56	1dAVb	Specificity	0.990062
DNN	56	1dAVb	F1 score	0.826087
DNN	56	RBBB	Precision	0.814815
DNN	56	RBBB	Recall	1
DNN	56	RBBB	Specificity	0.991105
DNN	56	RBBB	F1 score	0.897959
DNN	56	LBBB	Precision	1
DNN	56	LBBB	Recall	1
DNN	56	LBBB	Specificity	1
DNN	56	LBBB	F1 score	1
DNN	56	SB	Precision	0.666667
DNN	56	SB	Recall	0.818182
DNN	56	SB	Specificity	0.992593
DNN	56	SB	F1 score	0.769231
DNN	56	AF	Precision	1
DNN	56	AF	Recall	0.571429
DNN	56	AF	Specificity	1
DNN	56	AF	F1 score	0.727273
DNN	56	ST	Precision	0.880952
DNN	56	ST	Recall	0.926829
DNN	56	ST	Specificity	0.993734
DNN	56	ST	F1 score	0.916667
DNN	57	1dAVb	Precision	0.757576
DNN	57	1dAVb	Recall	0.848485
DNN	57	1dAVb	Specificity	0.990074
DNN	57	1dAVb	F1 score	0.827586
DNN	57	RBBB	Precision	0.814815
DNN	57	RBBB	Recall	1
DNN	57	RBBB	Specificity	0.991105
DNN	57	RBBB	F1 score	0.897959
DNN	57	LBBB	Precision	1
DNN	57	LBBB	Recall	1
DNN	57	LBBB	Specificity	1
DNN	57	LBBB	F1 score	1
DNN	57	SB	Precision	0.681818
DNN	57	SB	Recall	0.818182
DNN	57	SB	Specificity	0.992593
DNN	57	SB	F1 score	0.769231
DNN	57	AF	Precision	1
DNN	57	AF	Recall	0.571429
DNN	57	AF	Specificity	1
DNN	57	AF	F1 score	0.727273
DNN	57	ST	Precision	0.880952
DNN	57	ST	Recall	0.926829
DNN	57	ST	Specificity	0.993742
DNN	57	ST	F1 score	0.916667
DNN	58	1dAVb	Precision	0.757576
DNN	58	1dAVb	Recall	0.848485
DNN	58	1dAVb	Specificity	0.990087
DNN	58	1dAVb	F1 score	0.827586
DNN	58	RBBB	Precision	0.815789
DNN	58	RBBB	Recall	1
DNN	58	RBBB	Specificity	0.991105
DNN	58	RBBB	F1 score	0.898551
DNN	58	LBBB	Precision	1
DNN	58	LBBB	Recall	1
DNN	58	LBBB	Specificity	1
DNN	58	LBBB	F1 score	1
DNN	58	SB	Precision	0.681818
DNN	58	SB	Recall	0.818182
DNN	58	SB	Specificity	0.992593
DNN	58	SB	F1 score	0.769231
DNN	58	AF	Precision	1
DNN	58	AF	Recall	0.571429
DNN	58	AF	Specificity	1
DNN	58	AF	F1 score	0.727273
DNN	58	ST	Precision	0.880952
DNN	58	ST	Recall	0.926829
DNN	58	ST	Specificity	0.99375
DNN	58	ST	F1 score	0.916667
DNN	59	1dAVb	Precision	0.758621
DNN	59	1dAVb	Recall	0.85
DNN	59	1dAVb	Specificity	0.990087
DNN	59	1dAVb	F1 score	0.829268
DNN	59	RBBB	Precision	0.815789
DNN	59	RBBB	Recall	1
DNN	59	RBBB	Specificity	0.991105
DNN	59	RBBB	F1 score	0.898551
DNN	59	LBBB	Precision	1
DNN	59	LBBB	Recall	1
DNN	59	LBBB	Specificity	1
DNN	59	LBBB	F1 score	1
DNN	59	SB	Precision	0.681818
DNN	59	SB	Recall	0.818182
DNN	59	SB	Specificity	0.992593
DNN	59	SB	F1 score	0.769231
DNN	59	AF	Precision	1
DNN	59	AF	Recall	0.571429
DNN	59	AF	Specificity	1
DNN	59	AF	F1 score	0.727273
DNN	59	ST	Precision	0.882353
DNN	59	ST	Recall	0.928571
DNN	59	ST	Specificity	0.994852
DNN	59	ST	F1 score	0.918033
DNN	60	1dAVb	Precision	0.758621
DNN	60	1dAVb	Recall	0.85
DNN	60	1dAVb	Specificity	0.991173
DNN	60	1dAVb	F1 score	0.829268
DNN	60	RBBB	Precision	0.815789
DNN	60	RBBB	Recall	1
DNN	60	RBBB	Specificity	0.991117
DNN	60	RBBB	F1 score	0.898551
DNN	60	LBBB	Precision	1
DNN	60	LBBB	Recall	1
DNN	60	LBBB	Specificity	1
DNN	60	LBBB	F1 score	1
DNN	60	SB	Precision	0.684211
DNN	60	SB	Recall	0.818182
DNN	60	SB	Specificity	0.992593
DNN	60	SB	F1 score	0.769231
DNN	60	AF	Precision	1
DNN	60	AF	Recall	0.571429
DNN	60	AF	Specificity	1
DNN	60	AF	F1 score	0.727273
DNN	60	ST	Precision	0.882353
DNN	60	ST	Recall	0.928571
DNN	60	ST	Specificity	0.994872
DNN	60	ST	F1 score	0.918033
DNN	61	1dAVb	Precision	0.76
DNN	61	1dAVb	Recall	0.85
DNN	61	1dAVb	Specificity	0.991184
DNN	61	1dAVb	F1 score	0.830189
DNN	61	RBBB	Precision	0.815789
DNN	61	RBBB	Recall	1
DNN	61	RBBB	Specificity	0.991117
DNN	61	RBBB	F1 score	0.898551
DNN	61	LBBB	Precision	1
DNN	61	LBBB	Recall	1
DNN	61	LBBB	Specificity	1
DNN	61	LBBB	F1 score	1
DNN	61	SB	Precision	0.684211
DNN	61	SB	Recall	0.818182
DNN	61	SB	Specificity	0.992602
DNN	61	SB	F1 score	0.769231
DNN	61	AF	Precision	1
DNN	61	AF	Recall	0.571429
DNN	61	AF	Specificity	1
DNN	61	AF	F1 score	0.727273
DNN	61	ST	Precision	0.882353
DNN	61	ST	Recall	0.930233
DNN	61	ST	Specificity	0.994872
DNN	61	ST	F1 score	0.91954
DNN	62	1dAVb	Precision	0.76
DNN	62	1dAVb	Recall	0.85
DNN	62	1dAVb	Specificity	0.991195
DNN	62	1dAVb	F1 score	0.830189
DNN	62	RBBB	Precision	0.815789
DNN	62	RBBB	Recall	1
DNN	62	RBBB	Specificity	0.991117
DNN	62	RBBB	F1 score	0.898551
DNN	62	LBBB	Precision	1
DNN	62	LBBB	Recall	1
DNN	62	LBBB	Specificity	1
DNN	62	LBBB	F1 score	1
DNN	62	SB	Precision	0.6875
DNN	62	SB	Recall	0.818182
DNN	62	SB	Specificity	0.992602
DNN	62	SB	F1 score	0.774194
DNN	62	AF	Precision	1
DNN	62	AF	Recall	0.571429
DNN	62	AF	Specificity	1
DNN	62	AF	F1 score	0.727273
DNN	62	ST	Precision	0.882353
DNN	62	ST	Recall	0.930233
DNN	62	ST	Specificity	0.994878
DNN	62	ST	F1 score	0.920635
DNN	63	1dAVb	Precision	0.761905
DNN	63	1dAVb	Recall	0.851852
DNN	63	1dAVb	Specificity	0.991195
DNN	63	1dAVb	F1 score	0.830189
DNN	63	RBBB	Precision	0.818182
DNN	63	RBBB	Recall	1
DNN	63	RBBB	Specificity	0.991117
DNN	63	RBBB	F1 score	0.9
DNN	63	LBBB	Precision	1
DNN	63	LBBB	Recall	1
DNN	63	LBBB	Specificity	1
DNN	63	LBBB	F1 score	1
DNN	63	SB	Precision	0.6875
DNN	63	SB	Recall	0.818182
DNN	63	SB	Specificity	0.992602
DNN	63	SB	F1 score	0.774194
DNN	63	AF	Precision	1
DNN	63	AF	Recall	0.571429
DNN	63	AF	Specificity	1
DNN	63	AF	F1 score	0.727273
DNN	63	ST	Precision	0.882353
DNN	63	ST	Recall	0.930233
DNN	63	ST	Specificity	0.994885
DNN	63	ST	F1 score	0.920635
DNN	64	1dAVb	Precision	0.761905
DNN	64	1dAVb	Recall	0.851852
DNN	64	1dAVb	Specificity	0.991206
DNN	64	1dAVb	F1 score	0.830189
DNN	64	RBBB	Precision	0.818182
DNN	64	RBBB	Recall	1
DNN	64	RBBB	Specificity	0.991117
DNN	64	RBBB	F1 score	0.9
DNN	64	LBBB	Precision	1
DNN	64	LBBB	Recall	1
DNN	64	LBBB	Specificity	1
DNN	64	LBBB	F1 score	1
DNN	64	SB	Precision	0.6875
DNN	64	SB	Recall	0.823529
DNN	64	SB	Specificity	0.992602
DNN	64	SB	F1 score	0.774194
DNN	64	AF	Precision	1
DNN	64	AF	Recall	0.571429
DNN	64	AF	Specificity	1
DNN	64	AF	F1 score	0.727273
DNN	64	ST	Precision	0.882353
DNN	64	ST	Recall	0.930233
DNN	64	ST	Specificity	0.994885
DNN	64	ST	F1 score	0.921053
DNN	65	1dAVb	Precision	0.761905
DNN	65	1dAVb	Recall	0.852941
DNN	65	1dAVb	Specificity	0.991206
DNN	65	1dAVb	F1 score	0.830189
DNN	65	RBBB	Precision	0.818182
DNN	65	RBBB	Recall	1
DNN	65	RBBB	Specificity	0.991117
DNN	65	RBBB	F1 score	0.9
DNN	65	LBBB	Precision	1
DNN	65	LBBB	Recall	1
DNN	65	LBBB	Specificity	1
DNN	65	LBBB	F1 score	1
DNN	65	SB	Precision	0.6875
DNN	65	SB	Recall	0.823529
DNN	65	SB	Specificity	0.992611
DNN	65	SB	F1 score	0.774194
DNN	65	AF	Precision	1
DNN	65	AF	Recall	0.583333
DNN	65	AF	Specificity	1
DNN	65	AF	F1 score	0.736842
DNN	65	ST	Precision	0.882353
DNN	65	ST	Recall	0.931034
DNN	65	ST	Specificity	0.994885
DNN	65	ST	F1 score	0.921053
DNN	66	1dAVb	Precision	0.764706
DNN	66	1dAVb	Recall	0.857143
DNN	66	1dAVb	Specificity	0.991206
DNN	66	1dAVb	F1 score	0.830769
DNN	66	RBBB	Precision	0.818182
DNN	66	RBBB	Recall	1
DNN	66	RBBB	Specificity	0.991128
DNN	66	RBBB	F1 score	0.9
DNN	66	LBBB	Precision	1
DNN	66	LBBB	Recall	1
DNN	66	LBBB	Specificity	1
DNN	66	LBBB	F1 score	1
DNN	66	SB	Precision	0.6875
DNN	66	SB	Recall	0.823529
DNN	66	SB	Specificity	0.992611
DNN	66	SB	F1 score	0.774194
DNN	66	AF	Precision	1
DNN	66	AF	Recall	0.583333
DNN	66	AF	Specificity	1
DNN	66	AF	F1 score	0.736842
DNN	66	ST	Precision	0.883721
DNN	66	ST	Recall	0.931034
DNN	66	ST	Specificity	0.994891
DNN	66	ST	F1 score	0.921053
DNN	67	1dAVb	Precision	0.764706
DNN	67	1dAVb	Recall	0.857143
DNN	67	1dAVb	Specificity	0.991206
DNN	67	1dAVb	F1 score	0.830769
DNN	67	RBBB	Precision	0.818182
DNN	67	RBBB	Recall	1
DNN	67	RBBB	Specificity	0.991128
DNN	67	RBBB	F1 score	0.9
DNN	67	LBBB	Precision	1
DNN	67	LBBB	Recall	1
DNN	67	LBBB	Specificity	1
DNN	67	LBBB	F1 score	1
DNN	67	SB	Precision	0.6875
DNN	67	SB	Recall	0.823529
DNN	67	SB	Specificity	0.992611
DNN	67	SB	F1 score	0.774194
DNN	67	AF	Precision	1
DNN	67	AF	Recall	0.583333
DNN	67	AF	Specificity	1
DNN	67	AF	F1 score	0.736842
DNN	67	ST	Precision	0.883721
DNN	67	ST	Recall	0.931034
DNN	67	ST	Specificity	0.994898
DNN	67	ST	F1 score	0.921053
DNN	68	1dAVb	Precision	0.766667
DNN	68	1dAVb	Recall	0.857143
DNN	68	1dAVb	Specificity	0.991217
DNN	68	1dAVb	F1 score	0.833333
DNN	68	RBBB	Precision	0.818182
DNN	68	RBBB	Recall	1
DNN	68	RBBB	Specificity	0.991128
DNN	68	RBBB	F1 score	0.9
DNN	68	LBBB	Precision	1
DNN	68	LBBB	Recall	1
DNN	68	LBBB	Specificity	1
DNN	68	LBBB	F1 score	1
DNN	68	SB	Precision	0.692308
DNN	68	SB	Recall	0.823529
DNN	68	SB	Specificity	0.992611
DNN	68	SB	F1 score	0.774194
DNN	68	AF	Precision	1
DNN	68	AF	Recall	0.583333
DNN	68	AF	Specificity	1
DNN	68	AF	F1 score	0.736842
DNN	68	ST	Precision	0.883721
DNN	68	ST	Recall	0.931034
DNN	68	ST	Specificity	0.994898
DNN	68	ST	F1 score	0.921053
DNN	69	1dAVb	Precision	0.767442
DNN	69	1dAVb	Recall	0.857143
DNN	69	1dAVb	Specificity	0.991217
DNN	69	1dAVb	F1 score	0.833333
DNN	69	RBBB	Precision	0.820513
DNN	69	RBBB	Recall	1
DNN	69	RBBB	Specificity	0.991128
DNN	69	RBBB	F1 score	0.901408
DNN	69	LBBB	Precision	1
DNN	69	LBBB	Recall	1
DNN	69	LBBB	Specificity	1
DNN	69	LBBB	F1 score	1
DNN	69	SB	Precision	0.692308
DNN	69	SB	Recall	0.823529
DNN	69	SB	Specificity	0.992611
DNN	69	SB	F1 score	0.774194
DNN	69	AF	Precision	1
DNN	69	AF	Recall	0.583333
DNN	69	AF	Specificity	1
DNN	69	AF	F1 score	0.736842
DNN	69	ST	Precision	0.884615
DNN	69	ST	Recall	0.931818
DNN	69	ST	Specificity	0.994898
DNN	69	ST	F1 score	0.921053
DNN	70	1dAVb	Precision	0.769231
DNN	70	1dAVb	Recall	0.857143
DNN	70	1dAVb	Specificity	0.991228
DNN	70	1dAVb	F1 score	0.833333
DNN	70	RBBB	Precision	0.820513
DNN	70	RBBB	Recall	1
DNN	70	RBBB	Specificity	0.991128
DNN	70	RBBB	F1 score	0.901408
DNN	70	LBBB	Precision	1
DNN	70	LBBB	Recall	1
DNN	70	LBBB	Specificity	1
DNN	70	LBBB	F1 score	1
DNN	70	SB	Precision	0.692308
DNN	70	SB	Recall	0.823529
DNN	70	SB	Specificity	0.992611
DNN	70	SB	F1 score	0.774194
DNN	70	AF	Precision	1
DNN	70	AF	Recall	0.583333
DNN	70	AF	Specificity	1
DNN	70	AF	F1 score	0.736842
DNN	70	ST	Precision	0.885714
DNN	70	ST	Recall	0.931818
DNN	70	ST	Specificity	0.994898
DNN	70	ST	F1 score	0.921053
DNN	71	1dAVb	Precision	0.769231
DNN	71	1dAVb	Recall	0.857143
DNN	71	1dAVb	Specificity	0.991228
DNN	71	1dAVb	F1 score	0.833333
DNN	71	RBBB	Precision	0.820513
DNN	71	RBBB	Recall	1
DNN	71	RBBB	Specificity	0.99115
DNN	71	RBBB	F1 score	0.901408
DNN	71	LBBB	Precision	1
DNN	71	LBBB	Recall	1
DNN	71	LBBB	Specificity	1
DNN	71	LBBB	F1 score	1
DNN	71	SB	Precision	0.692308
DNN	71	SB	Recall	0.823529
DNN	71	SB	Specificity	0.99262
DNN	71	SB	F1 score	0.774194
DNN	71	AF	Precision	1
DNN	71	AF	Recall	0.583333
DNN	71	AF	Specificity	1
DNN	71	AF	F1 score	0.736842
DNN	71	ST	Precision	0.885714
DNN	71	ST	Recall	0.931818
DNN	71	ST	Specificity	0.994904
DNN	71	ST	F1 score	0.923077
DNN	72	1dAVb	Precision	0.769231
DNN	72	1dAVb	Recall	0.857143
DNN	72	1dAVb	Specificity	0.991228
DNN	72	1dAVb	F1 score	0.833333
DNN	72	RBBB	Precision	0.820513
DNN	72	RBBB	Recall	1
DNN	72	RBBB	Specificity	0.99115
DNN	72	RBBB	F1 score	0.901408
DNN	72	LBBB	Precision	1
DNN	72	LBBB	Recall	1
DNN	72	LBBB	Specificity	1
DNN	72	LBBB	F1 score	1
DNN	72	SB	Precision	0.692308
DNN	72	SB	Recall	0.823529
DNN	72	SB	Specificity	0.99262
DNN	72	SB	F1 score	0.777778
DNN	72	AF	Precision	1
DNN	72	AF	Recall	0.583333
DNN	72	AF	Specificity	1
DNN	72	AF	F1 score	0.736842
DNN	72	ST	Precision	0.885714
DNN	72	ST	Recall	0.931818
DNN	72	ST	Specificity	0.994911
DNN	72	ST	F1 score	0.923077
DNN	73	1dAVb	Precision	0.769231
DNN	73	1dAVb	Recall	0.857143
DNN	73	1dAVb	Specificity	0.991239
DNN	73	1dAVb	F1 score	0.833333
DNN	73	RBBB	Precision	0.821429
DNN	73	RBBB	Recall	1
DNN	73	RBBB	Specificity	0.99115
DNN	73	RBBB	F1 score	0.901961
DNN	73	LBBB	Precision	1
DNN	73	LBBB	Recall	1
DNN	73	LBBB	Specificity	1
DNN	73	LBBB	F1 score	1
DNN	73	SB	Precision	0.692308
DNN	73	SB	Recall	0.823529
DNN	73	SB	Specificity	0.99262
DNN	73	SB	F1 score	0.777778
DNN	73	AF	Precision	1
DNN	73	AF	Recall	0.583333
DNN	73	AF	Specificity	1
DNN	73	AF	F1 score	0.736842
DNN	73	ST	Precision	0.888889
DNN	73	ST	Recall	0.933333
DNN	73	ST	Specificity	0.994911
DNN	73	ST	F1 score	0.923077
DNN	74	1dAVb	Precision	0.769231
DNN	74	1dAVb	Recall	0.857143
DNN	74	1dAVb	Specificity	0.991239
DNN	74	1dAVb	F1 score	0.833333
DNN	74	RBBB	Precision	0.821429
DNN	74	RBBB	Recall	1
DNN	74	RBBB	Specificity	0.99115
DNN	74	RBBB	F1 score	0.901961
DNN	74	LBBB	Precision	1
DNN	74	LBBB	Recall	1
DNN	74	LBBB	Specificity	1
DNN	74	LBBB	F1 score	1
DNN	74	SB	Precision	0.692308
DNN	74	SB	Recall	0.833333
DNN	74	SB	Specificity	0.99262
DNN	74	SB	F1 score	0.777778
DNN	74	AF	Precision	1
DNN	74	AF	Recall	0.583333
DNN	74	AF	Specificity	1
DNN	74	AF	F1 score	0.736842
DNN	74	ST	Precision	0.888889
DNN	74	ST	Recall	0.933333
DNN	74	ST	Specificity	0.994911
DNN	74	ST	F1 score	0.923077
DNN	75	1dAVb	Precision	0.769231
DNN	75	1dAVb	Recall	0.857143
DNN	75	1dAVb	Specificity	0.991239
DNN	75	1dAVb	F1 score	0.833333
DNN	75	RBBB	Precision	0.821429
DNN	75	RBBB	Recall	1
DNN	75	RBBB	Specificity	0.99115
DNN	75	RBBB	F1 score	0.901961
DNN	75	LBBB	Precision	1
DNN	75	LBBB	Recall	1
DNN	75	LBBB	Specificity	1
DNN	75	LBBB	F1 score	1
DNN	75	SB	Precision	0.692308
DNN	75	SB	Recall	0.833333
DNN	75	SB	Specificity	0.99262
DNN	75	SB	F1 score	0.777778
DNN	75	AF	Precision	1
DNN	75	AF	Recall	0.588235
DNN	75	AF	Specificity	1
DNN	75	AF	F1 score	0.740741
DNN	75	ST	Precision	0.888889
DNN	75	ST	Recall	0.933333
DNN	75	ST	Specificity	0.994911
DNN	75	ST	F1 score	0.923077
DNN	76	1dAVb	Precision	0.769231
DNN	76	1dAVb	Recall	0.857143
DNN	76	1dAVb	Specificity	0.991239
DNN	76	1dAVb	F1 score	0.833333
DNN	76	RBBB	Precision	0.821429
DNN	76	RBBB	Recall	1
DNN	76	RBBB	Specificity	0.991162
DNN	76	RBBB	F1 score	0.901961
DNN	76	LBBB	Precision	1
DNN	76	LBBB	Recall	1
DNN	76	LBBB	Specificity	1
DNN	76	LBBB	F1 score	1
DNN	76	SB	Precision	0.692308
DNN	76	SB	Recall	0.833333
DNN	76	SB	Specificity	0.992629
DNN	76	SB	F1 score	0.777778
DNN	76	AF	Precision	1
DNN	76	AF	Recall	0.588235
DNN	76	AF	Specificity	1
DNN	76	AF	F1 score	0.740741
DNN	76	ST	Precision	0.888889
DNN	76	ST	Recall	0.933333
DNN	76	ST	Specificity	0.994917
DNN	76	ST	F1 score	0.923077
DNN	77	1dAVb	Precision	0.769231
DNN	77	1dAVb	Recall	0.857143
DNN	77	1dAVb	Specificity	0.991239
DNN	77	1dAVb	F1 score	0.833333
DNN	77	RBBB	Precision	0.822222
DNN	77	RBBB	Recall	1
DNN	77	RBBB	Specificity	0.991162
DNN	77	RBBB	F1 score	0.902439
DNN	77	LBBB	Precision	1
DNN	77	LBBB	Recall	1
DNN	77	LBBB	Specificity	1
DNN	77	LBBB	F1 score	1
DNN	77	SB	Precision	0.692308
DNN	77	SB	Recall	0.833333
DNN	77	SB	Specificity	0.992629
DNN	77	SB	F1 score	0.777778
DNN	77	AF	Precision	1
DNN	77	AF	Recall	0.588235
DNN	77	AF	Specificity	1
DNN	77	AF	F1 score	0.740741
DNN	77	ST	Precision	0.888889
DNN	77	ST	Recall	0.933333
DNN	77	ST	Specificity	0.994917
DNN	77	ST	F1 score	0.923077
DNN	78	1dAVb	Precision	0.769231
DNN	78	1dAVb	Recall	0.857143
DNN	78	1dAVb	Specificity	0.991239
DNN	78	1dAVb	F1 score	0.833333
DNN	78	RBBB	Precision	0.822222
DNN	78	RBBB	Recall	1
DNN	78	RBBB	Specificity	0.991162
DNN	78	RBBB	F1 score	0.902439
DNN	78	LBBB	Precision	1
DNN	78	LBBB	Recall	1
DNN	78	LBBB	Specificity	1
DNN	78	LBBB	F1 score	1
DNN	78	SB	Precision	0.695652
DNN	78	SB	Recall	0.833333
DNN	78	SB	Specificity	0.992629
DNN	78	SB	F1 score	0.777778
DNN	78	AF	Precision	1
DNN	78	AF	Recall	0.588235
DNN	78	AF	Specificity	1
DNN	78	AF	F1 score	0.740741
DNN	78	ST	Precision	0.888889
DNN	78	ST	Recall	0.933333
DNN	78	ST	Specificity	0.994917
DNN	78	ST	F1 score	0.923077
DNN	79	1dAVb	Precision	0.769231
DNN	79	1dAVb	Recall	0.857143
DNN	79	1dAVb	Specificity	0.991239
DNN	79	1dAVb	F1 score	0.833333
DNN	79	RBBB	Precision	0.823529
DNN	79	RBBB	Recall	1
DNN	79	RBBB	Specificity	0.991162
DNN	79	RBBB	F1 score	0.903226
DNN	79	LBBB	Precision	1
DNN	79	LBBB	Recall	1
DNN	79	LBBB	Specificity	1
DNN	79	LBBB	F1 score	1
DNN	79	SB	Precision	0.695652
DNN	79	SB	Recall	0.833333
DNN	79	SB	Specificity	0.992629
DNN	79	SB	F1 score	0.777778
DNN	79	AF	Precision	1
DNN	79	AF	Recall	0.6
DNN	79	AF	Specificity	1
DNN	79	AF	F1 score	0.75
DNN	79	ST	Precision	0.888889
DNN	79	ST	Recall	0.933333
DNN	79	ST	Specificity	0.994917
DNN	79	ST	F1 score	0.923077
DNN	80	1dAVb	Precision	0.769231
DNN	80	1dAVb	Recall	0.857143
DNN	80	1dAVb	Specificity	0.99125
DNN	80	1dAVb	F1 score	0.833333
DNN	80	RBBB	Precision	0.823529
DNN	80	RBBB	Recall	1
DNN	80	RBBB	Specificity	0.991162
DNN	80	RBBB	F1 score	0.903226
DNN	80	LBBB	Precision	1
DNN	80	LBBB	Recall	1
DNN	80	LBBB	Specificity	1
DNN	80	LBBB	F1 score	1
DNN	80	SB	Precision	0.7
DNN	80	SB	Recall	0.833333
DNN	80	SB	Specificity	0.992629
DNN	80	SB	F1 score	0.777778
DNN	80	AF	Precision	1
DNN	80	AF	Recall	0.6
DNN	80	AF	Specificity	1
DNN	80	AF	F1 score	0.75
DNN	80	ST	Precision	0.888889
DNN	80	ST	Recall	0.934783
DNN	80	ST	Specificity	0.994917
DNN	80	ST	F1 score	0.923077
DNN	81	1dAVb	Precision	0.771429
DNN	81	1dAVb	Recall	0.857143
DNN	81	1dAVb	Specificity	0.991261
DNN	81	1dAVb	F1 score	0.833333
DNN	81	RBBB	Precision	0.823529
DNN	81	RBBB	Recall	1
DNN	81	RBBB	Specificity	0.991173
DNN	81	RBBB	F1 score	0.903226
DNN	81	LBBB	Precision	1
DNN	81	LBBB	Recall	1
DNN	81	LBBB	Specificity	1
DNN	81	LBBB	F1 score	1
DNN	81	SB	Precision	0.7
DNN	81	SB	Recall	0.833333
DNN	81	SB	Specificity	0.992629
DNN	81	SB	F1 score	0.780488
DNN	81	AF	Precision	1
DNN	81	AF	Recall	0.6
DNN	81	AF	Specificity	1
DNN	81	AF	F1 score	0.75
DNN	81	ST	Precision	0.888889
DNN	81	ST	Recall	0.934783
DNN	81	ST	Specificity	0.994917
DNN	81	ST	F1 score	0.923077
DNN	82	1dAVb	Precision	0.772727
DNN	82	1dAVb	Recall	0.861111
DNN	82	1dAVb	Specificity	0.991261
DNN	82	1dAVb	F1 score	0.833333
DNN	82	RBBB	Precision	0.823529
DNN	82	RBBB	Recall	1
DNN	82	RBBB	Specificity	0.991173
DNN	82	RBBB	F1 score	0.903226
DNN	82	LBBB	Precision	1
DNN	82	LBBB	Recall	1
DNN	82	LBBB	Specificity	1
DNN	82	LBBB	F1 score	1
DNN	82	SB	Precision	0.7
DNN	82	SB	Recall	0.833333
DNN	82	SB	Specificity	0.992638
DNN	82	SB	F1 score	0.780488
DNN	82	AF	Precision	1
DNN	82	AF	Recall	0.6
DNN	82	AF	Specificity	1
DNN	82	AF	F1 score	0.75
DNN	82	ST	Precision	0.891304
DNN	82	ST	Recall	0.935484
DNN	82	ST	Specificity	0.994917
DNN	82	ST	F1 score	0.925
DNN	83	1dAVb	Precision	0.772727
DNN	83	1dAVb	Recall	0.861111
DNN	83	1dAVb	Specificity	0.991261
DNN	83	1dAVb	F1 score	0.833333
DNN	83	RBBB	Precision	0.823529
DNN	83	RBBB	Recall	1
DNN	83	RBBB	Specificity	0.991184
[truncated: 94,001 more rows]

## Sheet: Supplementary Figure 2 (a)
predictor	bootstrap_sample	diagnosis	score_name	score
random	0	1dAVb	F1 score	0.648649
random	0	RBBB	F1 score	0.837209
random	0	LBBB	F1 score	0.830189
random	0	SB	F1 score	0.571429
random	0	AF	F1 score	0.333333
random	0	ST	F1 score	0.819672
random	1	1dAVb	F1 score	0.666667
random	1	RBBB	F1 score	0.844444
random	1	LBBB	F1 score	0.84
random	1	SB	F1 score	0.608696
random	1	AF	F1 score	0.5
random	1	ST	F1 score	0.826667
random	2	1dAVb	F1 score	0.68
random	2	RBBB	F1 score	0.846154
random	2	LBBB	F1 score	0.85
random	2	SB	F1 score	0.611111
random	2	AF	F1 score	0.5
random	2	ST	F1 score	0.847458
random	3	1dAVb	F1 score	0.681818
random	3	RBBB	F1 score	0.857143
random	3	LBBB	F1 score	0.851852
random	3	SB	F1 score	0.625
random	3	AF	F1 score	0.526316
random	3	ST	F1 score	0.851852
random	4	1dAVb	F1 score	0.684211
random	4	RBBB	F1 score	0.861538
random	4	LBBB	F1 score	0.857143
random	4	SB	F1 score	0.625
random	4	AF	F1 score	0.545455
random	4	ST	F1 score	0.852941
random	5	1dAVb	F1 score	0.697674
random	5	RBBB	F1 score	0.865672
random	5	LBBB	F1 score	0.862745
random	5	SB	F1 score	0.628571
random	5	AF	F1 score	0.545455
random	5	ST	F1 score	0.857143
random	6	1dAVb	F1 score	0.697674
random	6	RBBB	F1 score	0.865672
random	6	LBBB	F1 score	0.862745
random	6	SB	F1 score	0.631579
random	6	AF	F1 score	0.571429
random	6	ST	F1 score	0.857143
random	7	1dAVb	F1 score	0.708333
random	7	RBBB	F1 score	0.867925
random	7	LBBB	F1 score	0.864865
random	7	SB	F1 score	0.636364
random	7	AF	F1 score	0.571429
random	7	ST	F1 score	0.857143
random	8	1dAVb	F1 score	0.711111
random	8	RBBB	F1 score	0.882353
random	8	LBBB	F1 score	0.870968
random	8	SB	F1 score	0.636364
random	8	AF	F1 score	0.571429
random	8	ST	F1 score	0.862069
random	9	1dAVb	F1 score	0.714286
random	9	RBBB	F1 score	0.888889
random	9	LBBB	F1 score	0.872727
random	9	SB	F1 score	0.636364
random	9	AF	F1 score	0.6
random	9	ST	F1 score	0.863636
random	10	1dAVb	F1 score	0.717949
random	10	RBBB	F1 score	0.888889
random	10	LBBB	F1 score	0.873239
random	10	SB	F1 score	0.64
random	10	AF	F1 score	0.6
random	10	ST	F1 score	0.865672
random	11	1dAVb	F1 score	0.717949
random	11	RBBB	F1 score	0.888889
random	11	LBBB	F1 score	0.873239
random	11	SB	F1 score	0.64
random	11	AF	F1 score	0.6
random	11	ST	F1 score	0.865672
random	12	1dAVb	F1 score	0.72
random	12	RBBB	F1 score	0.891892
random	12	LBBB	F1 score	0.875
random	12	SB	F1 score	0.642857
random	12	AF	F1 score	0.615385
random	12	ST	F1 score	0.86747
random	13	1dAVb	F1 score	0.72
random	13	RBBB	F1 score	0.892308
random	13	LBBB	F1 score	0.875
random	13	SB	F1 score	0.645161
random	13	AF	F1 score	0.615385
random	13	ST	F1 score	0.868421
random	14	1dAVb	F1 score	0.722222
random	14	RBBB	F1 score	0.892857
random	14	LBBB	F1 score	0.877193
random	14	SB	F1 score	0.652174
random	14	AF	F1 score	0.625
random	14	ST	F1 score	0.869565
random	15	1dAVb	F1 score	0.722222
random	15	RBBB	F1 score	0.894118
random	15	LBBB	F1 score	0.878049
random	15	SB	F1 score	0.666667
random	15	AF	F1 score	0.666667
random	15	ST	F1 score	0.869565
random	16	1dAVb	F1 score	0.723404
random	16	RBBB	F1 score	0.894737
random	16	LBBB	F1 score	0.878049
random	16	SB	F1 score	0.666667
random	16	AF	F1 score	0.666667
random	16	ST	F1 score	0.873239
random	17	1dAVb	F1 score	0.723404
random	17	RBBB	F1 score	0.895522
random	17	LBBB	F1 score	0.88
random	17	SB	F1 score	0.666667
random	17	AF	F1 score	0.666667
random	17	ST	F1 score	0.875
random	18	1dAVb	F1 score	0.724138
random	18	RBBB	F1 score	0.896552
random	18	LBBB	F1 score	0.881356
random	18	SB	F1 score	0.666667
random	18	AF	F1 score	0.666667
random	18	ST	F1 score	0.875
random	19	1dAVb	F1 score	0.724138
random	19	RBBB	F1 score	0.896552
random	19	LBBB	F1 score	0.884615
random	19	SB	F1 score	0.666667
random	19	AF	F1 score	0.666667
random	19	ST	F1 score	0.875
random	20	1dAVb	F1 score	0.727273
random	20	RBBB	F1 score	0.896552
random	20	LBBB	F1 score	0.888889
random	20	SB	F1 score	0.666667
random	20	AF	F1 score	0.666667
random	20	ST	F1 score	0.877193
random	21	1dAVb	F1 score	0.727273
random	21	RBBB	F1 score	0.898551
random	21	LBBB	F1 score	0.888889
random	21	SB	F1 score	0.666667
random	21	AF	F1 score	0.666667
random	21	ST	F1 score	0.88
random	22	1dAVb	F1 score	0.736842
random	22	RBBB	F1 score	0.898551
random	22	LBBB	F1 score	0.888889
random	22	SB	F1 score	0.666667
random	22	AF	F1 score	0.666667
random	22	ST	F1 score	0.88
random	23	1dAVb	F1 score	0.736842
random	23	RBBB	F1 score	0.898551
random	23	LBBB	F1 score	0.888889
random	23	SB	F1 score	0.666667
random	23	AF	F1 score	0.666667
random	23	ST	F1 score	0.882353
random	24	1dAVb	F1 score	0.736842
random	24	RBBB	F1 score	0.898551
random	24	LBBB	F1 score	0.888889
random	24	SB	F1 score	0.666667
random	24	AF	F1 score	0.666667
random	24	ST	F1 score	0.882353
random	25	1dAVb	F1 score	0.740741
random	25	RBBB	F1 score	0.898551
random	25	LBBB	F1 score	0.888889
random	25	SB	F1 score	0.680851
random	25	AF	F1 score	0.666667
random	25	ST	F1 score	0.883117
random	26	1dAVb	F1 score	0.744186
random	26	RBBB	F1 score	0.898551
random	26	LBBB	F1 score	0.893617
random	26	SB	F1 score	0.684211
random	26	AF	F1 score	0.666667
random	26	ST	F1 score	0.884615
random	27	1dAVb	F1 score	0.744186
random	27	RBBB	F1 score	0.9
random	27	LBBB	F1 score	0.893617
random	27	SB	F1 score	0.685714
random	27	AF	F1 score	0.666667
random	27	ST	F1 score	0.884615
random	28	1dAVb	F1 score	0.745098
random	28	RBBB	F1 score	0.9
random	28	LBBB	F1 score	0.893617
random	28	SB	F1 score	0.685714
random	28	AF	F1 score	0.666667
random	28	ST	F1 score	0.885246
random	29	1dAVb	F1 score	0.745098
random	29	RBBB	F1 score	0.901961
random	29	LBBB	F1 score	0.895522
random	29	SB	F1 score	0.685714
random	29	AF	F1 score	0.666667
random	29	ST	F1 score	0.885246
random	30	1dAVb	F1 score	0.745098
random	30	RBBB	F1 score	0.902439
random	30	LBBB	F1 score	0.895522
random	30	SB	F1 score	0.685714
random	30	AF	F1 score	0.685714
random	30	ST	F1 score	0.885714
random	31	1dAVb	F1 score	0.745098
random	31	RBBB	F1 score	0.903226
random	31	LBBB	F1 score	0.896552
random	31	SB	F1 score	0.685714
random	31	AF	F1 score	0.692308
random	31	ST	F1 score	0.885714
random	32	1dAVb	F1 score	0.745763
random	32	RBBB	F1 score	0.903226
random	32	LBBB	F1 score	0.896552
random	32	SB	F1 score	0.6875
random	32	AF	F1 score	0.695652
random	32	ST	F1 score	0.885714
random	33	1dAVb	F1 score	0.75
random	33	RBBB	F1 score	0.903226
random	33	LBBB	F1 score	0.896552
random	33	SB	F1 score	0.6875
random	33	AF	F1 score	0.695652
random	33	ST	F1 score	0.886076
random	34	1dAVb	F1 score	0.75
random	34	RBBB	F1 score	0.90411
random	34	LBBB	F1 score	0.896552
random	34	SB	F1 score	0.689655
random	34	AF	F1 score	0.695652
random	34	ST	F1 score	0.886364
random	35	1dAVb	F1 score	0.75
random	35	RBBB	F1 score	0.90411
random	35	LBBB	F1 score	0.897436
random	35	SB	F1 score	0.689655
random	35	AF	F1 score	0.695652
random	35	ST	F1 score	0.886364
random	36	1dAVb	F1 score	0.75
random	36	RBBB	F1 score	0.90625
random	36	LBBB	F1 score	0.897959
random	36	SB	F1 score	0.689655
random	36	AF	F1 score	0.7
random	36	ST	F1 score	0.888889
random	37	1dAVb	F1 score	0.75
random	37	RBBB	F1 score	0.90625
random	37	LBBB	F1 score	0.897959
random	37	SB	F1 score	0.689655
random	37	AF	F1 score	0.7
random	37	ST	F1 score	0.888889
random	38	1dAVb	F1 score	0.75
random	38	RBBB	F1 score	0.906667
random	38	LBBB	F1 score	0.897959
random	38	SB	F1 score	0.689655
random	38	AF	F1 score	0.7
random	38	ST	F1 score	0.888889
random	39	1dAVb	F1 score	0.75
random	39	RBBB	F1 score	0.906667
random	39	LBBB	F1 score	0.897959
random	39	SB	F1 score	0.692308
random	39	AF	F1 score	0.705882
random	39	ST	F1 score	0.888889
random	40	1dAVb	F1 score	0.755556
random	40	RBBB	F1 score	0.909091
random	40	LBBB	F1 score	0.898551
random	40	SB	F1 score	0.692308
random	40	AF	F1 score	0.705882
random	40	ST	F1 score	0.888889
random	41	1dAVb	F1 score	0.755556
random	41	RBBB	F1 score	0.909091
random	41	LBBB	F1 score	0.9
random	41	SB	F1 score	0.692308
random	41	AF	F1 score	0.705882
random	41	ST	F1 score	0.888889
random	42	1dAVb	F1 score	0.756757
random	42	RBBB	F1 score	0.909091
random	42	LBBB	F1 score	0.9
random	42	SB	F1 score	0.692308
random	42	AF	F1 score	0.714286
random	42	ST	F1 score	0.891892
random	43	1dAVb	F1 score	0.756757
random	43	RBBB	F1 score	0.909091
random	43	LBBB	F1 score	0.9
random	43	SB	F1 score	0.695652
random	43	AF	F1 score	0.714286
random	43	ST	F1 score	0.891892
random	44	1dAVb	F1 score	0.758621
random	44	RBBB	F1 score	0.909091
random	44	LBBB	F1 score	0.901408
random	44	SB	F1 score	0.695652
random	44	AF	F1 score	0.714286
random	44	ST	F1 score	0.891892
random	45	1dAVb	F1 score	0.76
random	45	RBBB	F1 score	0.909091
random	45	LBBB	F1 score	0.901961
random	45	SB	F1 score	0.695652
random	45	AF	F1 score	0.714286
random	45	ST	F1 score	0.892308
random	46	1dAVb	F1 score	0.76
random	46	RBBB	F1 score	0.911392
random	46	LBBB	F1 score	0.901961
random	46	SB	F1 score	0.697674
random	46	AF	F1 score	0.714286
random	46	ST	F1 score	0.892308
random	47	1dAVb	F1 score	0.761905
random	47	RBBB	F1 score	0.911765
random	47	LBBB	F1 score	0.901961
random	47	SB	F1 score	0.697674
random	47	AF	F1 score	0.714286
random	47	ST	F1 score	0.892857
random	48	1dAVb	F1 score	0.761905
random	48	RBBB	F1 score	0.911765
random	48	LBBB	F1 score	0.901961
random	48	SB	F1 score	0.697674
random	48	AF	F1 score	0.714286
random	48	ST	F1 score	0.894737
random	49	1dAVb	F1 score	0.761905
random	49	RBBB	F1 score	0.911765
random	49	LBBB	F1 score	0.903226
random	49	SB	F1 score	0.7
random	49	AF	F1 score	0.714286
random	49	ST	F1 score	0.895522
random	50	1dAVb	F1 score	0.761905
random	50	RBBB	F1 score	0.911765
random	50	LBBB	F1 score	0.903226
random	50	SB	F1 score	0.702703
random	50	AF	F1 score	0.714286
random	50	ST	F1 score	0.895522
random	51	1dAVb	F1 score	0.763636
random	51	RBBB	F1 score	0.912281
random	51	LBBB	F1 score	0.903226
random	51	SB	F1 score	0.702703
random	51	AF	F1 score	0.714286
random	51	ST	F1 score	0.895522
random	52	1dAVb	F1 score	0.763636
random	52	RBBB	F1 score	0.912281
random	52	LBBB	F1 score	0.90411
random	52	SB	F1 score	0.702703
random	52	AF	F1 score	0.714286
random	52	ST	F1 score	0.895522
random	53	1dAVb	F1 score	0.763636
random	53	RBBB	F1 score	0.91358
random	53	LBBB	F1 score	0.904762
random	53	SB	F1 score	0.705882
random	53	AF	F1 score	0.727273
random	53	ST	F1 score	0.895522
random	54	1dAVb	F1 score	0.763636
random	54	RBBB	F1 score	0.914286
random	54	LBBB	F1 score	0.90566
random	54	SB	F1 score	0.705882
random	54	AF	F1 score	0.727273
random	54	ST	F1 score	0.896552
random	55	1dAVb	F1 score	0.764706
random	55	RBBB	F1 score	0.914286
random	55	LBBB	F1 score	0.90566
random	55	SB	F1 score	0.705882
random	55	AF	F1 score	0.727273
random	55	ST	F1 score	0.896552
random	56	1dAVb	F1 score	0.764706
random	56	RBBB	F1 score	0.914286
random	56	LBBB	F1 score	0.90566
random	56	SB	F1 score	0.705882
random	56	AF	F1 score	0.727273
random	56	ST	F1 score	0.897436
random	57	1dAVb	F1 score	0.764706
random	57	RBBB	F1 score	0.915254
random	57	LBBB	F1 score	0.90566
random	57	SB	F1 score	0.705882
random	57	AF	F1 score	0.727273
random	57	ST	F1 score	0.897436
random	58	1dAVb	F1 score	0.765957
random	58	RBBB	F1 score	0.915254
random	58	LBBB	F1 score	0.90566
random	58	SB	F1 score	0.705882
random	58	AF	F1 score	0.727273
random	58	ST	F1 score	0.897436
random	59	1dAVb	F1 score	0.765957
random	59	RBBB	F1 score	0.915254
random	59	LBBB	F1 score	0.90566
random	59	SB	F1 score	0.709677
random	59	AF	F1 score	0.727273
random	59	ST	F1 score	0.897436
random	60	1dAVb	F1 score	0.765957
random	60	RBBB	F1 score	0.915254
random	60	LBBB	F1 score	0.90566
random	60	SB	F1 score	0.709677
random	60	AF	F1 score	0.727273
random	60	ST	F1 score	0.897959
random	61	1dAVb	F1 score	0.765957
random	61	RBBB	F1 score	0.915254
random	61	LBBB	F1 score	0.90625
random	61	SB	F1 score	0.709677
random	61	AF	F1 score	0.727273
random	61	ST	F1 score	0.897959
random	62	1dAVb	F1 score	0.765957
random	62	RBBB	F1 score	0.915254
random	62	LBBB	F1 score	0.90625
random	62	SB	F1 score	0.711111
random	62	AF	F1 score	0.727273
random	62	ST	F1 score	0.897959
random	63	1dAVb	F1 score	0.766667
random	63	RBBB	F1 score	0.915663
random	63	LBBB	F1 score	0.906667
random	63	SB	F1 score	0.711111
random	63	AF	F1 score	0.727273
random	63	ST	F1 score	0.898551
random	64	1dAVb	F1 score	0.769231
random	64	RBBB	F1 score	0.916667
random	64	LBBB	F1 score	0.906667
random	64	SB	F1 score	0.714286
random	64	AF	F1 score	0.727273
random	64	ST	F1 score	0.898551
random	65	1dAVb	F1 score	0.769231
random	65	RBBB	F1 score	0.916667
random	65	LBBB	F1 score	0.906667
random	65	SB	F1 score	0.714286
random	65	AF	F1 score	0.736842
random	65	ST	F1 score	0.898551
random	66	1dAVb	F1 score	0.769231
random	66	RBBB	F1 score	0.916667
random	66	LBBB	F1 score	0.909091
random	66	SB	F1 score	0.714286
random	66	AF	F1 score	0.736842
random	66	ST	F1 score	0.9
random	67	1dAVb	F1 score	0.769231
random	67	RBBB	F1 score	0.916667
random	67	LBBB	F1 score	0.909091
random	67	SB	F1 score	0.714286
random	67	AF	F1 score	0.736842
random	67	ST	F1 score	0.9
random	68	1dAVb	F1 score	0.769231
random	68	RBBB	F1 score	0.916667
random	68	LBBB	F1 score	0.909091
random	68	SB	F1 score	0.714286
random	68	AF	F1 score	0.736842
random	68	ST	F1 score	0.9
random	69	1dAVb	F1 score	0.769231
random	69	RBBB	F1 score	0.918033
random	69	LBBB	F1 score	0.909091
random	69	SB	F1 score	0.717949
random	69	AF	F1 score	0.736842
random	69	ST	F1 score	0.9
random	70	1dAVb	F1 score	0.769231
random	70	RBBB	F1 score	0.918033
random	70	LBBB	F1 score	0.909091
random	70	SB	F1 score	0.717949
random	70	AF	F1 score	0.736842
random	70	ST	F1 score	0.9
random	71	1dAVb	F1 score	0.769231
random	71	RBBB	F1 score	0.918033
random	71	LBBB	F1 score	0.909091
random	71	SB	F1 score	0.717949
random	71	AF	F1 score	0.736842
random	71	ST	F1 score	0.9
random	72	1dAVb	F1 score	0.769231
random	72	RBBB	F1 score	0.918033
random	72	LBBB	F1 score	0.909091
random	72	SB	F1 score	0.72
random	72	AF	F1 score	0.736842
random	72	ST	F1 score	0.9
random	73	1dAVb	F1 score	0.769231
random	73	RBBB	F1 score	0.91954
random	73	LBBB	F1 score	0.909091
random	73	SB	F1 score	0.72
random	73	AF	F1 score	0.736842
random	73	ST	F1 score	0.9
random	74	1dAVb	F1 score	0.769231
random	74	RBBB	F1 score	0.91954
random	74	LBBB	F1 score	0.909091
random	74	SB	F1 score	0.72
random	74	AF	F1 score	0.736842
random	74	ST	F1 score	0.901408
random	75	1dAVb	F1 score	0.769231
random	75	RBBB	F1 score	0.92
random	75	LBBB	F1 score	0.909091
random	75	SB	F1 score	0.72
random	75	AF	F1 score	0.740741
random	75	ST	F1 score	0.901408
random	76	1dAVb	F1 score	0.769231
random	76	RBBB	F1 score	0.92
random	76	LBBB	F1 score	0.911392
random	76	SB	F1 score	0.72
random	76	AF	F1 score	0.740741
random	76	ST	F1 score	0.901408
random	77	1dAVb	F1 score	0.769231
random	77	RBBB	F1 score	0.920635
random	77	LBBB	F1 score	0.911765
random	77	SB	F1 score	0.722222
random	77	AF	F1 score	0.740741
random	77	ST	F1 score	0.901408
random	78	1dAVb	F1 score	0.769231
random	78	RBBB	F1 score	0.920635
random	78	LBBB	F1 score	0.911765
random	78	SB	F1 score	0.722222
random	78	AF	F1 score	0.740741
random	78	ST	F1 score	0.901408
random	79	1dAVb	F1 score	0.771429
random	79	RBBB	F1 score	0.920635
random	79	LBBB	F1 score	0.911765
random	79	SB	F1 score	0.722222
random	79	AF	F1 score	0.75
random	79	ST	F1 score	0.902439
random	80	1dAVb	F1 score	0.772727
random	80	RBBB	F1 score	0.920635
random	80	LBBB	F1 score	0.911765
random	80	SB	F1 score	0.722222
random	80	AF	F1 score	0.75
random	80	ST	F1 score	0.902439
random	81	1dAVb	F1 score	0.772727
random	81	RBBB	F1 score	0.920635
random	81	LBBB	F1 score	0.911765
random	81	SB	F1 score	0.722222
random	81	AF	F1 score	0.75
random	81	ST	F1 score	0.903226
random	82	1dAVb	F1 score	0.774194
random	82	RBBB	F1 score	0.921053
random	82	LBBB	F1 score	0.912281
random	82	SB	F1 score	0.727273
random	82	AF	F1 score	0.75
random	82	ST	F1 score	0.903226
random	83	1dAVb	F1 score	0.774194
random	83	RBBB	F1 score	0.921053
random	83	LBBB	F1 score	0.912281
random	83	SB	F1 score	0.727273
random	83	AF	F1 score	0.75
random	83	ST	F1 score	0.903226
random	84	1dAVb	F1 score	0.77551
random	84	RBBB	F1 score	0.921053
random	84	LBBB	F1 score	0.912281
random	84	SB	F1 score	0.727273
random	84	AF	F1 score	0.75
random	84	ST	F1 score	0.903226
random	85	1dAVb	F1 score	0.77551
random	85	RBBB	F1 score	0.921053
random	85	LBBB	F1 score	0.912281
random	85	SB	F1 score	0.727273
random	85	AF	F1 score	0.75
random	85	ST	F1 score	0.903226
random	86	1dAVb	F1 score	0.77551
random	86	RBBB	F1 score	0.921053
random	86	LBBB	F1 score	0.912281
random	86	SB	F1 score	0.727273
random	86	AF	F1 score	0.75
random	86	ST	F1 score	0.90411
random	87	1dAVb	F1 score	0.77551
random	87	RBBB	F1 score	0.921053
random	87	LBBB	F1 score	0.912281
random	87	SB	F1 score	0.727273
random	87	AF	F1 score	0.75
random	87	ST	F1 score	0.904762
random	88	1dAVb	F1 score	0.777778
random	88	RBBB	F1 score	0.921348
random	88	LBBB	F1 score	0.913043
random	88	SB	F1 score	0.727273
random	88	AF	F1 score	0.75
random	88	ST	F1 score	0.904762
random	89	1dAVb	F1 score	0.777778
random	89	RBBB	F1 score	0.921348
random	89	LBBB	F1 score	0.913043
random	89	SB	F1 score	0.727273
random	89	AF	F1 score	0.75
random	89	ST	F1 score	0.90566
random	90	1dAVb	F1 score	0.777778
random	90	RBBB	F1 score	0.923077
random	90	LBBB	F1 score	0.913043
random	90	SB	F1 score	0.727273
random	90	AF	F1 score	0.75
random	90	ST	F1 score	0.90625
random	91	1dAVb	F1 score	0.777778
random	91	RBBB	F1 score	0.923077
random	91	LBBB	F1 score	0.914286
random	91	SB	F1 score	0.727273
random	91	AF	F1 score	0.75
random	91	ST	F1 score	0.90625
random	92	1dAVb	F1 score	0.777778
random	92	RBBB	F1 score	0.923077
random	92	LBBB	F1 score	0.914286
random	92	SB	F1 score	0.731707
random	92	AF	F1 score	0.75
random	92	ST	F1 score	0.90625
random	93	1dAVb	F1 score	0.779661
random	93	RBBB	F1 score	0.923077
random	93	LBBB	F1 score	0.914286
random	93	SB	F1 score	0.731707
random	93	AF	F1 score	0.75
random	93	ST	F1 score	0.906667
random	94	1dAVb	F1 score	0.779661
random	94	RBBB	F1 score	0.923077
random	94	LBBB	F1 score	0.914286
random	94	SB	F1 score	0.731707
random	94	AF	F1 score	0.75
random	94	ST	F1 score	0.906667
random	95	1dAVb	F1 score	0.779661
random	95	RBBB	F1 score	0.923077
random	95	LBBB	F1 score	0.915254
random	95	SB	F1 score	0.731707
random	95	AF	F1 score	0.75
random	95	ST	F1 score	0.906667
random	96	1dAVb	F1 score	0.780488
random	96	RBBB	F1 score	0.923077
random	96	LBBB	F1 score	0.915254
random	96	SB	F1 score	0.733333
random	96	AF	F1 score	0.75
random	96	ST	F1 score	0.906667
random	97	1dAVb	F1 score	0.780488
random	97	RBBB	F1 score	0.923077
random	97	LBBB	F1 score	0.915254
random	97	SB	F1 score	0.733333
random	97	AF	F1 score	0.756757
random	97	ST	F1 score	0.906977
random	98	1dAVb	F1 score	0.782609
random	98	RBBB	F1 score	0.923077
random	98	LBBB	F1 score	0.915254
random	98	SB	F1 score	0.733333
random	98	AF	F1 score	0.756757
random	98	ST	F1 score	0.906977
random	99	1dAVb	F1 score	0.782609
random	99	RBBB	F1 score	0.923077
random	99	LBBB	F1 score	0.915254
random	99	SB	F1 score	0.733333
random	99	AF	F1 score	0.758621
random	99	ST	F1 score	0.909091
random	100	1dAVb	F1 score	0.782609
random	100	RBBB	F1 score	0.923077
random	100	LBBB	F1 score	0.915254
random	100	SB	F1 score	0.733333
random	100	AF	F1 score	0.761905
random	100	ST	F1 score	0.909091
random	101	1dAVb	F1 score	0.784314
random	101	RBBB	F1 score	0.924731
random	101	LBBB	F1 score	0.916667
random	101	SB	F1 score	0.733333
random	101	AF	F1 score	0.761905
random	101	ST	F1 score	0.909091
random	102	1dAVb	F1 score	0.784314
random	102	RBBB	F1 score	0.925
random	102	LBBB	F1 score	0.916667
random	102	SB	F1 score	0.734694
random	102	AF	F1 score	0.761905
random	102	ST	F1 score	0.909091
random	103	1dAVb	F1 score	0.784314
random	103	RBBB	F1 score	0.925
random	103	LBBB	F1 score	0.916667
random	103	SB	F1 score	0.736842
random	103	AF	F1 score	0.761905
random	103	ST	F1 score	0.909091
random	104	1dAVb	F1 score	0.784314
random	104	RBBB	F1 score	0.925926
random	104	LBBB	F1 score	0.916667
random	104	SB	F1 score	0.736842
random	104	AF	F1 score	0.761905
random	104	ST	F1 score	0.909091
random	105	1dAVb	F1 score	0.784314
random	105	RBBB	F1 score	0.926316
random	105	LBBB	F1 score	0.916667
random	105	SB	F1 score	0.736842
random	105	AF	F1 score	0.761905
random	105	ST	F1 score	0.909091
random	106	1dAVb	F1 score	0.785714
random	106	RBBB	F1 score	0.926829
random	106	LBBB	F1 score	0.916667
random	106	SB	F1 score	0.736842
random	106	AF	F1 score	0.761905
random	106	ST	F1 score	0.909091
random	107	1dAVb	F1 score	0.785714
random	107	RBBB	F1 score	0.926829
random	107	LBBB	F1 score	0.916667
random	107	SB	F1 score	0.736842
random	107	AF	F1 score	0.761905
random	107	ST	F1 score	0.909091
random	108	1dAVb	F1 score	0.785714
random	108	RBBB	F1 score	0.927536
random	108	LBBB	F1 score	0.916667
random	108	SB	F1 score	0.736842
random	108	AF	F1 score	0.761905
random	108	ST	F1 score	0.909091
random	109	1dAVb	F1 score	0.786885
random	109	RBBB	F1 score	0.927536
random	109	LBBB	F1 score	0.916667
random	109	SB	F1 score	0.740741
random	109	AF	F1 score	0.761905
random	109	ST	F1 score	0.909091
random	110	1dAVb	F1 score	0.786885
random	110	RBBB	F1 score	0.927536
random	110	LBBB	F1 score	0.916667
random	110	SB	F1 score	0.740741
random	110	AF	F1 score	0.764706
random	110	ST	F1 score	0.909091
random	111	1dAVb	F1 score	0.786885
random	111	RBBB	F1 score	0.927536
random	111	LBBB	F1 score	0.916667
random	111	SB	F1 score	0.740741
random	111	AF	F1 score	0.769231
random	111	ST	F1 score	0.909091
random	112	1dAVb	F1 score	0.787879
random	112	RBBB	F1 score	0.927536
random	112	LBBB	F1 score	0.918033
random	112	SB	F1 score	0.740741
random	112	AF	F1 score	0.769231
random	112	ST	F1 score	0.909091
random	113	1dAVb	F1 score	0.789474
random	113	RBBB	F1 score	0.927536
random	113	LBBB	F1 score	0.918033
random	113	SB	F1 score	0.740741
random	113	AF	F1 score	0.769231
random	113	ST	F1 score	0.909091
random	114	1dAVb	F1 score	0.789474
random	114	RBBB	F1 score	0.928571
random	114	LBBB	F1 score	0.918033
random	114	SB	F1 score	0.740741
random	114	AF	F1 score	0.769231
random	114	ST	F1 score	0.911392
random	115	1dAVb	F1 score	0.790698
random	115	RBBB	F1 score	0.928571
random	115	LBBB	F1 score	0.918033
random	115	SB	F1 score	0.742857
random	115	AF	F1 score	0.769231
random	115	ST	F1 score	0.911392
random	116	1dAVb	F1 score	0.790698
random	116	RBBB	F1 score	0.928571
random	116	LBBB	F1 score	0.918033
random	116	SB	F1 score	0.742857
random	116	AF	F1 score	0.769231
random	116	ST	F1 score	0.911392
random	117	1dAVb	F1 score	0.790698
random	117	RBBB	F1 score	0.928571
random	117	LBBB	F1 score	0.918033
random	117	SB	F1 score	0.742857
random	117	AF	F1 score	0.769231
random	117	ST	F1 score	0.911392
random	118	1dAVb	F1 score	0.790698
random	118	RBBB	F1 score	0.928571
random	118	LBBB	F1 score	0.918033
random	118	SB	F1 score	0.742857
random	118	AF	F1 score	0.769231
random	118	ST	F1 score	0.911392
random	119	1dAVb	F1 score	0.791667
random	119	RBBB	F1 score	0.928571
random	119	LBBB	F1 score	0.918919
random	119	SB	F1 score	0.742857
random	119	AF	F1 score	0.769231
random	119	ST	F1 score	0.911765
random	120	1dAVb	F1 score	0.791667
random	120	RBBB	F1 score	0.928571
random	120	LBBB	F1 score	0.918919
random	120	SB	F1 score	0.742857
random	120	AF	F1 score	0.769231
random	120	ST	F1 score	0.911765
random	121	1dAVb	F1 score	0.791667
random	121	RBBB	F1 score	0.928571
random	121	LBBB	F1 score	0.918919
random	121	SB	F1 score	0.742857
random	121	AF	F1 score	0.769231
random	121	ST	F1 score	0.911765
random	122	1dAVb	F1 score	0.791667
random	122	RBBB	F1 score	0.928571
random	122	LBBB	F1 score	0.92
random	122	SB	F1 score	0.742857
random	122	AF	F1 score	0.769231
random	122	ST	F1 score	0.913043
random	123	1dAVb	F1 score	0.792453
random	123	RBBB	F1 score	0.928571
random	123	LBBB	F1 score	0.92
random	123	SB	F1 score	0.742857
random	123	AF	F1 score	0.769231
random	123	ST	F1 score	0.913043
random	124	1dAVb	F1 score	0.792453
random	124	RBBB	F1 score	0.928571
random	124	LBBB	F1 score	0.92
random	124	SB	F1 score	0.744186
random	124	AF	F1 score	0.769231
random	124	ST	F1 score	0.91358
random	125	1dAVb	F1 score	0.792453
random	125	RBBB	F1 score	0.929577
random	125	LBBB	F1 score	0.92
random	125	SB	F1 score	0.744186
random	125	AF	F1 score	0.769231
random	125	ST	F1 score	0.91358
random	126	1dAVb	F1 score	0.792453
random	126	RBBB	F1 score	0.929577
random	126	LBBB	F1 score	0.92
random	126	SB	F1 score	0.75
random	126	AF	F1 score	0.769231
random	126	ST	F1 score	0.91358
random	127	1dAVb	F1 score	0.792453
random	127	RBBB	F1 score	0.929577
random	127	LBBB	F1 score	0.920635
random	127	SB	F1 score	0.75
random	127	AF	F1 score	0.769231
random	127	ST	F1 score	0.91358
random	128	1dAVb	F1 score	0.793103
random	128	RBBB	F1 score	0.929577
random	128	LBBB	F1 score	0.920635
random	128	SB	F1 score	0.75
random	128	AF	F1 score	0.769231
random	128	ST	F1 score	0.91358
random	129	1dAVb	F1 score	0.793103
random	129	RBBB	F1 score	0.929577
random	129	LBBB	F1 score	0.920635
random	129	SB	F1 score	0.75
random	129	AF	F1 score	0.769231
random	129	ST	F1 score	0.914286
random	130	1dAVb	F1 score	0.793103
random	130	RBBB	F1 score	0.930233
random	130	LBBB	F1 score	0.920635
random	130	SB	F1 score	0.75
random	130	AF	F1 score	0.774194
random	130	ST	F1 score	0.914286
random	131	1dAVb	F1 score	0.793651
random	131	RBBB	F1 score	0.930233
random	131	LBBB	F1 score	0.920635
random	131	SB	F1 score	0.75
random	131	AF	F1 score	0.774194
random	131	ST	F1 score	0.914286
random	132	1dAVb	F1 score	0.793651
random	132	RBBB	F1 score	0.930233
random	132	LBBB	F1 score	0.920635
random	132	SB	F1 score	0.75
random	132	AF	F1 score	0.777778
random	132	ST	F1 score	0.914286
random	133	1dAVb	F1 score	0.8
random	133	RBBB	F1 score	0.930233
random	133	LBBB	F1 score	0.920635
random	133	SB	F1 score	0.75
random	133	AF	F1 score	0.777778
random	133	ST	F1 score	0.914286
random	134	1dAVb	F1 score	0.8
random	134	RBBB	F1 score	0.931034
random	134	LBBB	F1 score	0.920635
random	134	SB	F1 score	0.75
random	134	AF	F1 score	0.777778
random	134	ST	F1 score	0.914286
random	135	1dAVb	F1 score	0.8
random	135	RBBB	F1 score	0.931034
random	135	LBBB	F1 score	0.920635
random	135	SB	F1 score	0.75
random	135	AF	F1 score	0.777778
random	135	ST	F1 score	0.914894
random	136	1dAVb	F1 score	0.8
random	136	RBBB	F1 score	0.931034
random	136	LBBB	F1 score	0.921053
random	136	SB	F1 score	0.75
random	136	AF	F1 score	0.777778
random	136	ST	F1 score	0.915254
random	137	1dAVb	F1 score	0.8
random	137	RBBB	F1 score	0.931034
random	137	LBBB	F1 score	0.921053
random	137	SB	F1 score	0.75
random	137	AF	F1 score	0.777778
random	137	ST	F1 score	0.915254
random	138	1dAVb	F1 score	0.8
random	138	RBBB	F1 score	0.931034
random	138	LBBB	F1 score	0.921053
random	138	SB	F1 score	0.75
random	138	AF	F1 score	0.777778
random	138	ST	F1 score	0.915254
random	139	1dAVb	F1 score	0.8
random	139	RBBB	F1 score	0.931034
random	139	LBBB	F1 score	0.923077
random	139	SB	F1 score	0.75
random	139	AF	F1 score	0.777778
random	139	ST	F1 score	0.915254
random	140	1dAVb	F1 score	0.8
random	140	RBBB	F1 score	0.931507
random	140	LBBB	F1 score	0.923077
random	140	SB	F1 score	0.75
random	140	AF	F1 score	0.777778
random	140	ST	F1 score	0.915254
random	141	1dAVb	F1 score	0.8
random	141	RBBB	F1 score	0.931507
random	141	LBBB	F1 score	0.923077
random	141	SB	F1 score	0.75
random	141	AF	F1 score	0.777778
random	141	ST	F1 score	0.915663
random	142	1dAVb	F1 score	0.8
random	142	RBBB	F1 score	0.931507
random	142	LBBB	F1 score	0.923077
random	142	SB	F1 score	0.75
random	142	AF	F1 score	0.777778
random	142	ST	F1 score	0.915663
random	143	1dAVb	F1 score	0.8
random	143	RBBB	F1 score	0.931507
random	143	LBBB	F1 score	0.923077
random	143	SB	F1 score	0.75
random	143	AF	F1 score	0.777778
random	143	ST	F1 score	0.915663
random	144	1dAVb	F1 score	0.8
random	144	RBBB	F1 score	0.931507
random	144	LBBB	F1 score	0.923077
random	144	SB	F1 score	0.75
random	144	AF	F1 score	0.777778
random	144	ST	F1 score	0.915663
random	145	1dAVb	F1 score	0.8
random	145	RBBB	F1 score	0.931507
random	145	LBBB	F1 score	0.923077
random	145	SB	F1 score	0.75
random	145	AF	F1 score	0.777778
random	145	ST	F1 score	0.916667
random	146	1dAVb	F1 score	0.8
random	146	RBBB	F1 score	0.931507
random	146	LBBB	F1 score	0.923077
random	146	SB	F1 score	0.75
random	146	AF	F1 score	0.777778
random	146	ST	F1 score	0.916667
random	147	1dAVb	F1 score	0.8
random	147	RBBB	F1 score	0.931818
random	147	LBBB	F1 score	0.923077
random	147	SB	F1 score	0.75
random	147	AF	F1 score	0.777778
random	147	ST	F1 score	0.916667
random	148	1dAVb	F1 score	0.8
random	148	RBBB	F1 score	0.931818
random	148	LBBB	F1 score	0.923077
random	148	SB	F1 score	0.75
random	148	AF	F1 score	0.782609
random	148	ST	F1 score	0.916667
random	149	1dAVb	F1 score	0.8
random	149	RBBB	F1 score	0.931818
random	149	LBBB	F1 score	0.923077
random	149	SB	F1 score	0.75
random	149	AF	F1 score	0.782609
random	149	ST	F1 score	0.916667
random	150	1dAVb	F1 score	0.8
random	150	RBBB	F1 score	0.933333
random	150	LBBB	F1 score	0.923077
random	150	SB	F1 score	0.754717
random	150	AF	F1 score	0.782609
random	150	ST	F1 score	0.916667
random	151	1dAVb	F1 score	0.8
random	151	RBBB	F1 score	0.933333
random	151	LBBB	F1 score	0.923077
random	151	SB	F1 score	0.756757
random	151	AF	F1 score	0.782609
random	151	ST	F1 score	0.917647
random	152	1dAVb	F1 score	0.8
random	152	RBBB	F1 score	0.933333
random	152	LBBB	F1 score	0.923077
random	152	SB	F1 score	0.756757
random	152	AF	F1 score	0.782609
random	152	ST	F1 score	0.917647
random	153	1dAVb	F1 score	0.8
random	153	RBBB	F1 score	0.933333
random	153	LBBB	F1 score	0.923077
random	153	SB	F1 score	0.756757
random	153	AF	F1 score	0.782609
random	153	ST	F1 score	0.918033
random	154	1dAVb	F1 score	0.8
random	154	RBBB	F1 score	0.933333
random	154	LBBB	F1 score	0.923077
random	154	SB	F1 score	0.756757
random	154	AF	F1 score	0.782609
random	154	ST	F1 score	0.918033
random	155	1dAVb	F1 score	0.8
random	155	RBBB	F1 score	0.933333
random	155	LBBB	F1 score	0.923077
random	155	SB	F1 score	0.756757
random	155	AF	F1 score	0.782609
random	155	ST	F1 score	0.918033
random	156	1dAVb	F1 score	0.8
random	156	RBBB	F1 score	0.933333
random	156	LBBB	F1 score	0.923077
random	156	SB	F1 score	0.756757
random	156	AF	F1 score	0.785714
random	156	ST	F1 score	0.918367
random	157	1dAVb	F1 score	0.8
random	157	RBBB	F1 score	0.933333
random	157	LBBB	F1 score	0.923077
random	157	SB	F1 score	0.758621
random	157	AF	F1 score	0.785714
random	157	ST	F1 score	0.918919
random	158	1dAVb	F1 score	0.8
random	158	RBBB	F1 score	0.933333
random	158	LBBB	F1 score	0.923077
random	158	SB	F1 score	0.758621
random	158	AF	F1 score	0.785714
random	158	ST	F1 score	0.918919
random	159	1dAVb	F1 score	0.8
random	159	RBBB	F1 score	0.933333
random	159	LBBB	F1 score	0.923077
random	159	SB	F1 score	0.758621
random	159	AF	F1 score	0.785714
random	159	ST	F1 score	0.918919
random	160	1dAVb	F1 score	0.8
random	160	RBBB	F1 score	0.933333
random	160	LBBB	F1 score	0.923077
random	160	SB	F1 score	0.758621
random	160	AF	F1 score	0.785714
random	160	ST	F1 score	0.918919
random	161	1dAVb	F1 score	0.8
random	161	RBBB	F1 score	0.933333
random	161	LBBB	F1 score	0.923077
random	161	SB	F1 score	0.758621
random	161	AF	F1 score	0.785714
random	161	ST	F1 score	0.918919
random	162	1dAVb	F1 score	0.805556
random	162	RBBB	F1 score	0.933333
random	162	LBBB	F1 score	0.923077
random	162	SB	F1 score	0.758621
random	162	AF	F1 score	0.785714
random	162	ST	F1 score	0.918919
random	163	1dAVb	F1 score	0.80597
random	163	RBBB	F1 score	0.933333
random	163	LBBB	F1 score	0.925
random	163	SB	F1 score	0.758621
random	163	AF	F1 score	0.785714
random	163	ST	F1 score	0.918919
random	164	1dAVb	F1 score	0.80597
random	164	RBBB	F1 score	0.933333
random	164	LBBB	F1 score	0.925373
random	164	SB	F1 score	0.758621
random	164	AF	F1 score	0.785714
random	164	ST	F1 score	0.918919
random	165	1dAVb	F1 score	0.80597
random	165	RBBB	F1 score	0.933333
random	165	LBBB	F1 score	0.925373
random	165	SB	F1 score	0.76
random	165	AF	F1 score	0.789474
random	165	ST	F1 score	0.91954
random	166	1dAVb	F1 score	0.806452
random	166	RBBB	F1 score	0.934783
random	166	LBBB	F1 score	0.925373
random	166	SB	F1 score	0.76
random	166	AF	F1 score	0.8
random	166	ST	F1 score	0.91954
random	167	1dAVb	F1 score	0.806452
random	167	RBBB	F1 score	0.935065
random	167	LBBB	F1 score	0.925373
random	167	SB	F1 score	0.761905
random	167	AF	F1 score	0.8
random	167	ST	F1 score	0.91954
random	168	1dAVb	F1 score	0.806452
random	168	RBBB	F1 score	0.935065
random	168	LBBB	F1 score	0.925926
random	168	SB	F1 score	0.761905
random	168	AF	F1 score	0.8
random	168	ST	F1 score	0.91954
random	169	1dAVb	F1 score	0.806452
random	169	RBBB	F1 score	0.935065
random	169	LBBB	F1 score	0.925926
random	169	SB	F1 score	0.761905
random	169	AF	F1 score	0.8
random	169	ST	F1 score	0.91954
random	170	1dAVb	F1 score	0.807018
random	170	RBBB	F1 score	0.935065
random	170	LBBB	F1 score	0.925926
random	170	SB	F1 score	0.761905
random	170	AF	F1 score	0.8
random	170	ST	F1 score	0.92
random	171	1dAVb	F1 score	0.807018
random	171	RBBB	F1 score	0.935065
random	171	LBBB	F1 score	0.925926
random	171	SB	F1 score	0.761905
random	171	AF	F1 score	0.8
random	171	ST	F1 score	0.920635
random	172	1dAVb	F1 score	0.807018
random	172	RBBB	F1 score	0.935065
random	172	LBBB	F1 score	0.925926
random	172	SB	F1 score	0.761905
random	172	AF	F1 score	0.8
random	172	ST	F1 score	0.920635
random	173	1dAVb	F1 score	0.807018
random	173	RBBB	F1 score	0.935484
random	173	LBBB	F1 score	0.925926
random	173	SB	F1 score	0.764706
random	173	AF	F1 score	0.8
random	173	ST	F1 score	0.920635
random	174	1dAVb	F1 score	0.807018
random	174	RBBB	F1 score	0.935484
random	174	LBBB	F1 score	0.925926
random	174	SB	F1 score	0.764706
random	174	AF	F1 score	0.8
random	174	ST	F1 score	0.921053
random	175	1dAVb	F1 score	0.807018
random	175	RBBB	F1 score	0.935484
random	175	LBBB	F1 score	0.925926
random	175	SB	F1 score	0.764706
random	175	AF	F1 score	0.8
random	175	ST	F1 score	0.921053
random	176	1dAVb	F1 score	0.807018
random	176	RBBB	F1 score	0.935484
random	176	LBBB	F1 score	0.925926
random	176	SB	F1 score	0.764706
random	176	AF	F1 score	0.8
random	176	ST	F1 score	0.921053
random	177	1dAVb	F1 score	0.807692
random	177	RBBB	F1 score	0.935484
random	177	LBBB	F1 score	0.925926
random	177	SB	F1 score	0.764706
random	177	AF	F1 score	0.8
random	177	ST	F1 score	0.921053
random	178	1dAVb	F1 score	0.807692
random	178	RBBB	F1 score	0.935484
random	178	LBBB	F1 score	0.925926
random	178	SB	F1 score	0.764706
random	178	AF	F1 score	0.8
random	178	ST	F1 score	0.921053
random	179	1dAVb	F1 score	0.807692
random	179	RBBB	F1 score	0.935484
random	179	LBBB	F1 score	0.925926
random	179	SB	F1 score	0.764706
random	179	AF	F1 score	0.8
random	179	ST	F1 score	0.921053
random	180	1dAVb	F1 score	0.807692
random	180	RBBB	F1 score	0.935484
random	180	LBBB	F1 score	0.925926
random	180	SB	F1 score	0.764706
random	180	AF	F1 score	0.8
random	180	ST	F1 score	0.921053
random	181	1dAVb	F1 score	0.807692
random	181	RBBB	F1 score	0.935484
random	181	LBBB	F1 score	0.925926
random	181	SB	F1 score	0.764706
random	181	AF	F1 score	0.8
random	181	ST	F1 score	0.921348
random	182	1dAVb	F1 score	0.807692
random	182	RBBB	F1 score	0.93617
random	182	LBBB	F1 score	0.926829
random	182	SB	F1 score	0.764706
random	182	AF	F1 score	0.8
random	182	ST	F1 score	0.923077
random	183	1dAVb	F1 score	0.807692
random	183	RBBB	F1 score	0.93617
random	183	LBBB	F1 score	0.926829
random	183	SB	F1 score	0.764706
random	183	AF	F1 score	0.8
random	183	ST	F1 score	0.923077
random	184	1dAVb	F1 score	0.808511
random	184	RBBB	F1 score	0.936709
random	184	LBBB	F1 score	0.926829
random	184	SB	F1 score	0.764706
random	184	AF	F1 score	0.8
random	184	ST	F1 score	0.923077
random	185	1dAVb	F1 score	0.808511
random	185	RBBB	F1 score	0.936709
random	185	LBBB	F1 score	0.927536
random	185	SB	F1 score	0.765957
random	185	AF	F1 score	0.8
random	185	ST	F1 score	0.923077
random	186	1dAVb	F1 score	0.808511
random	186	RBBB	F1 score	0.936709
random	186	LBBB	F1 score	0.927536
random	186	SB	F1 score	0.765957
random	186	AF	F1 score	0.8
random	186	ST	F1 score	0.923077
random	187	1dAVb	F1 score	0.808511
random	187	RBBB	F1 score	0.936709
random	187	LBBB	F1 score	0.927536
random	187	SB	F1 score	0.769231
random	187	AF	F1 score	0.8
random	187	ST	F1 score	0.923077
random	188	1dAVb	F1 score	0.808511
random	188	RBBB	F1 score	0.936709
random	188	LBBB	F1 score	0.928571
random	188	SB	F1 score	0.769231
random	188	AF	F1 score	0.8
random	188	ST	F1 score	0.923077
random	189	1dAVb	F1 score	0.808511
random	189	RBBB	F1 score	0.936709
random	189	LBBB	F1 score	0.928571
random	189	SB	F1 score	0.769231
random	189	AF	F1 score	0.8
random	189	ST	F1 score	0.923077
random	190	1dAVb	F1 score	0.808511
random	190	RBBB	F1 score	0.936709
random	190	LBBB	F1 score	0.928571
random	190	SB	F1 score	0.769231
random	190	AF	F1 score	0.8
random	190	ST	F1 score	0.923077
random	191	1dAVb	F1 score	0.808511
random	191	RBBB	F1 score	0.9375
random	191	LBBB	F1 score	0.928571
random	191	SB	F1 score	0.769231
random	191	AF	F1 score	0.8
random	191	ST	F1 score	0.923077
random	192	1dAVb	F1 score	0.808511
random	192	RBBB	F1 score	0.9375
random	192	LBBB	F1 score	0.928571
random	192	SB	F1 score	0.769231
random	192	AF	F1 score	0.8
random	192	ST	F1 score	0.923077
random	193	1dAVb	F1 score	0.808511
random	193	RBBB	F1 score	0.9375
random	193	LBBB	F1 score	0.928571
random	193	SB	F1 score	0.769231
random	193	AF	F1 score	0.8
random	193	ST	F1 score	0.923077
random	194	1dAVb	F1 score	0.808511
random	194	RBBB	F1 score	0.9375
random	194	LBBB	F1 score	0.928571
random	194	SB	F1 score	0.772727
random	194	AF	F1 score	0.8
random	194	ST	F1 score	0.923077
random	195	1dAVb	F1 score	0.808511
random	195	RBBB	F1 score	0.9375
random	195	LBBB	F1 score	0.928571
random	195	SB	F1 score	0.772727
random	195	AF	F1 score	0.8
random	195	ST	F1 score	0.923077
random	196	1dAVb	F1 score	0.809524
random	196	RBBB	F1 score	0.9375
random	196	LBBB	F1 score	0.928571
random	196	SB	F1 score	0.772727
random	196	AF	F1 score	0.8
random	196	ST	F1 score	0.923077
random	197	1dAVb	F1 score	0.809524
random	197	RBBB	F1 score	0.9375
random	197	LBBB	F1 score	0.928571
random	197	SB	F1 score	0.772727
random	197	AF	F1 score	0.8
random	197	ST	F1 score	0.923077
random	198	1dAVb	F1 score	0.809524
random	198	RBBB	F1 score	0.9375
random	198	LBBB	F1 score	0.928571
random	198	SB	F1 score	0.772727
random	198	AF	F1 score	0.8
random	198	ST	F1 score	0.924731
random	199	1dAVb	F1 score	0.809524
random	199	RBBB	F1 score	0.9375
random	199	LBBB	F1 score	0.928571
random	199	SB	F1 score	0.774194
random	199	AF	F1 score	0.8
random	199	ST	F1 score	0.924731
random	200	1dAVb	F1 score	0.811594
random	200	RBBB	F1 score	0.9375
random	200	LBBB	F1 score	0.928571
random	200	SB	F1 score	0.774194
random	200	AF	F1 score	0.8
random	200	ST	F1 score	0.925
random	201	1dAVb	F1 score	0.8125
random	201	RBBB	F1 score	0.9375
random	201	LBBB	F1 score	0.928571
random	201	SB	F1 score	0.774194
random	201	AF	F1 score	0.8
random	201	ST	F1 score	0.925
random	202	1dAVb	F1 score	0.8125
random	202	RBBB	F1 score	0.938272
random	202	LBBB	F1 score	0.928571
random	202	SB	F1 score	0.774194
random	202	AF	F1 score	0.8
random	202	ST	F1 score	0.925
random	203	1dAVb	F1 score	0.8125
random	203	RBBB	F1 score	0.938272
random	203	LBBB	F1 score	0.928571
random	203	SB	F1 score	0.774194
random	203	AF	F1 score	0.8
random	203	ST	F1 score	0.925
random	204	1dAVb	F1 score	0.8125
random	204	RBBB	F1 score	0.938776
random	204	LBBB	F1 score	0.929577
random	204	SB	F1 score	0.774194
random	204	AF	F1 score	0.8
random	204	ST	F1 score	0.925
random	205	1dAVb	F1 score	0.813559
random	205	RBBB	F1 score	0.938776
random	205	LBBB	F1 score	0.929577
random	205	SB	F1 score	0.774194
random	205	AF	F1 score	0.8
random	205	ST	F1 score	0.925
random	206	1dAVb	F1 score	0.813559
random	206	RBBB	F1 score	0.938776
random	206	LBBB	F1 score	0.929577
random	206	SB	F1 score	0.774194
random	206	AF	F1 score	0.8
random	206	ST	F1 score	0.925
random	207	1dAVb	F1 score	0.813559
random	207	RBBB	F1 score	0.938776
random	207	LBBB	F1 score	0.929577
random	207	SB	F1 score	0.774194
random	207	AF	F1 score	0.8
random	207	ST	F1 score	0.925373
random	208	1dAVb	F1 score	0.814815
random	208	RBBB	F1 score	0.939394
random	208	LBBB	F1 score	0.929577
random	208	SB	F1 score	0.774194
random	208	AF	F1 score	0.8
random	208	ST	F1 score	0.925373
random	209	1dAVb	F1 score	0.814815
random	209	RBBB	F1 score	0.939394
random	209	LBBB	F1 score	0.930233
random	209	SB	F1 score	0.774194
random	209	AF	F1 score	0.8
random	209	ST	F1 score	0.925373
random	210	1dAVb	F1 score	0.814815
random	210	RBBB	F1 score	0.939394
random	210	LBBB	F1 score	0.930233
random	210	SB	F1 score	0.774194
random	210	AF	F1 score	0.8
random	210	ST	F1 score	0.925373
random	211	1dAVb	F1 score	0.814815
random	211	RBBB	F1 score	0.939394
random	211	LBBB	F1 score	0.930233
random	211	SB	F1 score	0.774194
random	211	AF	F1 score	0.8
random	211	ST	F1 score	0.925373
random	212	1dAVb	F1 score	0.814815
random	212	RBBB	F1 score	0.939394
random	212	LBBB	F1 score	0.930233
random	212	SB	F1 score	0.774194
random	212	AF	F1 score	0.8
random	212	ST	F1 score	0.925373
random	213	1dAVb	F1 score	0.814815
random	213	RBBB	F1 score	0.939394
random	213	LBBB	F1 score	0.930233
random	213	SB	F1 score	0.774194
random	213	AF	F1 score	0.8
random	213	ST	F1 score	0.925373
random	214	1dAVb	F1 score	0.816327
random	214	RBBB	F1 score	0.939759
random	214	LBBB	F1 score	0.930233
random	214	SB	F1 score	0.774194
random	214	AF	F1 score	0.8
random	214	ST	F1 score	0.925373
random	215	1dAVb	F1 score	0.816327
random	215	RBBB	F1 score	0.939759
random	215	LBBB	F1 score	0.931034
random	215	SB	F1 score	0.774194
random	215	AF	F1 score	0.8
random	215	ST	F1 score	0.925373
random	216	1dAVb	F1 score	0.816327
random	216	RBBB	F1 score	0.941176
random	216	LBBB	F1 score	0.931034
random	216	SB	F1 score	0.774194
random	216	AF	F1 score	0.8
random	216	ST	F1 score	0.925373
random	217	1dAVb	F1 score	0.816327
random	217	RBBB	F1 score	0.941176
random	217	LBBB	F1 score	0.931034
random	217	SB	F1 score	0.777778
random	217	AF	F1 score	0.8
random	217	ST	F1 score	0.925373
random	218	1dAVb	F1 score	0.816327
random	218	RBBB	F1 score	0.941176
random	218	LBBB	F1 score	0.931034
random	218	SB	F1 score	0.777778
random	218	AF	F1 score	0.8
random	218	ST	F1 score	0.925373
random	219	1dAVb	F1 score	0.816327
random	219	RBBB	F1 score	0.941176
random	219	LBBB	F1 score	0.931034
random	219	SB	F1 score	0.777778
random	219	AF	F1 score	0.8
random	219	ST	F1 score	0.925373
random	220	1dAVb	F1 score	0.816901
random	220	RBBB	F1 score	0.941176
random	220	LBBB	F1 score	0.931034
random	220	SB	F1 score	0.777778
random	220	AF	F1 score	0.8
random	220	ST	F1 score	0.926316
random	221	1dAVb	F1 score	0.816901
random	221	RBBB	F1 score	0.941176
random	221	LBBB	F1 score	0.931034
random	221	SB	F1 score	0.777778
random	221	AF	F1 score	0.8
random	221	ST	F1 score	0.926316
random	222	1dAVb	F1 score	0.816901
random	222	RBBB	F1 score	0.941176
random	222	LBBB	F1 score	0.931034
random	222	SB	F1 score	0.777778
random	222	AF	F1 score	0.8
random	222	ST	F1 score	0.926316
random	223	1dAVb	F1 score	0.816901
random	223	RBBB	F1 score	0.941176
random	223	LBBB	F1 score	0.931034
random	223	SB	F1 score	0.777778
random	223	AF	F1 score	0.8
random	223	ST	F1 score	0.926316
random	224	1dAVb	F1 score	0.818182
random	224	RBBB	F1 score	0.941176
random	224	LBBB	F1 score	0.931034
random	224	SB	F1 score	0.777778
random	224	AF	F1 score	0.8
random	224	ST	F1 score	0.926829
random	225	1dAVb	F1 score	0.818182
random	225	RBBB	F1 score	0.941176
random	225	LBBB	F1 score	0.931034
random	225	SB	F1 score	0.777778
random	225	AF	F1 score	0.810811
random	225	ST	F1 score	0.926829
random	226	1dAVb	F1 score	0.818182
random	226	RBBB	F1 score	0.941176
random	226	LBBB	F1 score	0.931507
random	226	SB	F1 score	0.777778
random	226	AF	F1 score	0.810811
random	226	ST	F1 score	0.926829
random	227	1dAVb	F1 score	0.818182
random	227	RBBB	F1 score	0.941176
random	227	LBBB	F1 score	0.931507
random	227	SB	F1 score	0.777778
random	227	AF	F1 score	0.8125
random	227	ST	F1 score	0.926829
random	228	1dAVb	F1 score	0.818182
random	228	RBBB	F1 score	0.941176
random	228	LBBB	F1 score	0.931507
random	228	SB	F1 score	0.777778
random	228	AF	F1 score	0.8125
random	228	ST	F1 score	0.926829
random	229	1dAVb	F1 score	0.818182
random	229	RBBB	F1 score	0.941176
random	229	LBBB	F1 score	0.931507
random	229	SB	F1 score	0.777778
random	229	AF	F1 score	0.8125
random	229	ST	F1 score	0.926829
random	230	1dAVb	F1 score	0.818182
random	230	RBBB	F1 score	0.941176
random	230	LBBB	F1 score	0.931507
random	230	SB	F1 score	0.777778
random	230	AF	F1 score	0.814815
random	230	ST	F1 score	0.926829
random	231	1dAVb	F1 score	0.818182
random	231	RBBB	F1 score	0.941176
random	231	LBBB	F1 score	0.931507
random	231	SB	F1 score	0.780488
random	231	AF	F1 score	0.814815
random	231	ST	F1 score	0.926829
random	232	1dAVb	F1 score	0.818182
random	232	RBBB	F1 score	0.941176
random	232	LBBB	F1 score	0.931507
random	232	SB	F1 score	0.780488
random	232	AF	F1 score	0.814815
random	232	ST	F1 score	0.926829
random	233	1dAVb	F1 score	0.818182
random	233	RBBB	F1 score	0.941176
random	233	LBBB	F1 score	0.931507
random	233	SB	F1 score	0.780488
random	233	AF	F1 score	0.814815
random	233	ST	F1 score	0.927536
random	234	1dAVb	F1 score	0.818182
random	234	RBBB	F1 score	0.941176
random	234	LBBB	F1 score	0.931507
random	234	SB	F1 score	0.780488
random	234	AF	F1 score	0.814815
random	234	ST	F1 score	0.927536
random	235	1dAVb	F1 score	0.818182
random	235	RBBB	F1 score	0.941176
random	235	LBBB	F1 score	0.933333
random	235	SB	F1 score	0.780488
random	235	AF	F1 score	0.814815
random	235	ST	F1 score	0.927536
random	236	1dAVb	F1 score	0.819672
random	236	RBBB	F1 score	0.941176
random	236	LBBB	F1 score	0.933333
random	236	SB	F1 score	0.782609
random	236	AF	F1 score	0.814815
random	236	ST	F1 score	0.927536
random	237	1dAVb	F1 score	0.819672
random	237	RBBB	F1 score	0.941176
random	237	LBBB	F1 score	0.933333
random	237	SB	F1 score	0.782609
random	237	AF	F1 score	0.814815
random	237	ST	F1 score	0.927536
random	238	1dAVb	F1 score	0.819672
random	238	RBBB	F1 score	0.941176
random	238	LBBB	F1 score	0.933333
random	238	SB	F1 score	0.782609
random	238	AF	F1 score	0.814815
random	238	ST	F1 score	0.927536
random	239	1dAVb	F1 score	0.819672
random	239	RBBB	F1 score	0.941176
random	239	LBBB	F1 score	0.933333
random	239	SB	F1 score	0.782609
random	239	AF	F1 score	0.814815
random	239	ST	F1 score	0.927536
random	240	1dAVb	F1 score	0.819672
random	240	RBBB	F1 score	0.941176
random	240	LBBB	F1 score	0.933333
random	240	SB	F1 score	0.782609
random	240	AF	F1 score	0.814815
random	240	ST	F1 score	0.927536
random	241	1dAVb	F1 score	0.819672
random	241	RBBB	F1 score	0.941176
random	241	LBBB	F1 score	0.933333
random	241	SB	F1 score	0.782609
random	241	AF	F1 score	0.814815
random	241	ST	F1 score	0.927536
random	242	1dAVb	F1 score	0.819672
random	242	RBBB	F1 score	0.941176
random	242	LBBB	F1 score	0.933333
random	242	SB	F1 score	0.782609
random	242	AF	F1 score	0.818182
random	242	ST	F1 score	0.927536
random	243	1dAVb	F1 score	0.819672
random	243	RBBB	F1 score	0.942529
random	243	LBBB	F1 score	0.933333
random	243	SB	F1 score	0.782609
random	243	AF	F1 score	0.818182
random	243	ST	F1 score	0.927835
random	244	1dAVb	F1 score	0.820513
random	244	RBBB	F1 score	0.942529
random	244	LBBB	F1 score	0.933333
random	244	SB	F1 score	0.782609
random	244	AF	F1 score	0.818182
random	244	ST	F1 score	0.927835
random	245	1dAVb	F1 score	0.820513
random	245	RBBB	F1 score	0.942529
random	245	LBBB	F1 score	0.933333
random	245	SB	F1 score	0.782609
random	245	AF	F1 score	0.818182
random	245	ST	F1 score	0.927835
random	246	1dAVb	F1 score	0.820513
random	246	RBBB	F1 score	0.942529
random	246	LBBB	F1 score	0.933333
random	246	SB	F1 score	0.782609
random	246	AF	F1 score	0.818182
random	246	ST	F1 score	0.927835
random	247	1dAVb	F1 score	0.820513
random	247	RBBB	F1 score	0.942857
random	247	LBBB	F1 score	0.933333
random	247	SB	F1 score	0.782609
random	247	AF	F1 score	0.818182
random	247	ST	F1 score	0.928571
random	248	1dAVb	F1 score	0.820513
random	248	RBBB	F1 score	0.942857
random	248	LBBB	F1 score	0.933333
random	248	SB	F1 score	0.782609
random	248	AF	F1 score	0.818182
random	248	ST	F1 score	0.928571
random	249	1dAVb	F1 score	0.821429
random	249	RBBB	F1 score	0.942857
random	249	LBBB	F1 score	0.933333
random	249	SB	F1 score	0.784314
random	249	AF	F1 score	0.818182
random	249	ST	F1 score	0.928571
random	250	1dAVb	F1 score	0.821429
random	250	RBBB	F1 score	0.942857
random	250	LBBB	F1 score	0.933333
random	250	SB	F1 score	0.785714
random	250	AF	F1 score	0.818182
random	250	ST	F1 score	0.928571
random	251	1dAVb	F1 score	0.821429
random	251	RBBB	F1 score	0.942857
random	251	LBBB	F1 score	0.933333
random	251	SB	F1 score	0.785714
random	251	AF	F1 score	0.818182
random	251	ST	F1 score	0.928571
random	252	1dAVb	F1 score	0.821429
random	252	RBBB	F1 score	0.942857
random	252	LBBB	F1 score	0.933333
random	252	SB	F1 score	0.785714
random	252	AF	F1 score	0.818182
random	252	ST	F1 score	0.928571
random	253	1dAVb	F1 score	0.821429
random	253	RBBB	F1 score	0.942857
random	253	LBBB	F1 score	0.933333
random	253	SB	F1 score	0.785714
random	253	AF	F1 score	0.818182
random	253	ST	F1 score	0.928571
random	254	1dAVb	F1 score	0.821429
random	254	RBBB	F1 score	0.942857
random	254	LBBB	F1 score	0.933333
random	254	SB	F1 score	0.785714
random	254	AF	F1 score	0.818182
random	254	ST	F1 score	0.928571
random	255	1dAVb	F1 score	0.821429
random	255	RBBB	F1 score	0.942857
random	255	LBBB	F1 score	0.933333
random	255	SB	F1 score	0.785714
random	255	AF	F1 score	0.818182
random	255	ST	F1 score	0.929293
random	256	1dAVb	F1 score	0.821429
random	256	RBBB	F1 score	0.942857
random	256	LBBB	F1 score	0.933333
random	256	SB	F1 score	0.785714
random	256	AF	F1 score	0.818182
random	256	ST	F1 score	0.929577
random	257	1dAVb	F1 score	0.821429
random	257	RBBB	F1 score	0.942857
random	257	LBBB	F1 score	0.933333
random	257	SB	F1 score	0.785714
random	257	AF	F1 score	0.818182
random	257	ST	F1 score	0.929577
random	258	1dAVb	F1 score	0.823529
random	258	RBBB	F1 score	0.942857
random	258	LBBB	F1 score	0.933333
random	258	SB	F1 score	0.785714
random	258	AF	F1 score	0.818182
random	258	ST	F1 score	0.929577
random	259	1dAVb	F1 score	0.823529
random	259	RBBB	F1 score	0.942857
random	259	LBBB	F1 score	0.933333
random	259	SB	F1 score	0.785714
random	259	AF	F1 score	0.818182
random	259	ST	F1 score	0.929577
random	260	1dAVb	F1 score	0.823529
random	260	RBBB	F1 score	0.942857
random	260	LBBB	F1 score	0.935065
random	260	SB	F1 score	0.785714
random	260	AF	F1 score	0.818182
random	260	ST	F1 score	0.929577
random	261	1dAVb	F1 score	0.823529
random	261	RBBB	F1 score	0.942857
random	261	LBBB	F1 score	0.935065
random	261	SB	F1 score	0.787879
random	261	AF	F1 score	0.823529
random	261	ST	F1 score	0.929577
random	262	1dAVb	F1 score	0.823529
random	262	RBBB	F1 score	0.942857
random	262	LBBB	F1 score	0.935065
random	262	SB	F1 score	0.787879
random	262	AF	F1 score	0.823529
random	262	ST	F1 score	0.929577
random	263	1dAVb	F1 score	0.823529
random	263	RBBB	F1 score	0.942857
random	263	LBBB	F1 score	0.935065
random	263	SB	F1 score	0.787879
random	263	AF	F1 score	0.823529
random	263	ST	F1 score	0.930233
random	264	1dAVb	F1 score	0.823529
random	264	RBBB	F1 score	0.943396
random	264	LBBB	F1 score	0.935065
random	264	SB	F1 score	0.787879
random	264	AF	F1 score	0.823529
random	264	ST	F1 score	0.930233
random	265	1dAVb	F1 score	0.823529
random	265	RBBB	F1 score	0.943396
random	265	LBBB	F1 score	0.935484
random	265	SB	F1 score	0.787879
random	265	AF	F1 score	0.823529
random	265	ST	F1 score	0.930233
random	266	1dAVb	F1 score	0.823529
random	266	RBBB	F1 score	0.943396
random	266	LBBB	F1 score	0.935484
random	266	SB	F1 score	0.787879
random	266	AF	F1 score	0.823529
random	266	ST	F1 score	0.930233
random	267	1dAVb	F1 score	0.823529
random	267	RBBB	F1 score	0.94382
random	267	LBBB	F1 score	0.935484
random	267	SB	F1 score	0.787879
random	267	AF	F1 score	0.823529
random	267	ST	F1 score	0.931034
random	268	1dAVb	F1 score	0.823529
random	268	RBBB	F1 score	0.94382
random	268	LBBB	F1 score	0.935484
random	268	SB	F1 score	0.787879
random	268	AF	F1 score	0.823529
random	268	ST	F1 score	0.931034
random	269	1dAVb	F1 score	0.823529
random	269	RBBB	F1 score	0.94382
random	269	LBBB	F1 score	0.935484
random	269	SB	F1 score	0.789474
random	269	AF	F1 score	0.823529
random	269	ST	F1 score	0.931034
random	270	1dAVb	F1 score	0.823529
random	270	RBBB	F1 score	0.944444
random	270	LBBB	F1 score	0.935484
random	270	SB	F1 score	0.789474
random	270	AF	F1 score	0.823529
random	270	ST	F1 score	0.931034
random	271	1dAVb	F1 score	0.823529
random	271	RBBB	F1 score	0.944444
random	271	LBBB	F1 score	0.935484
random	271	SB	F1 score	0.789474
random	271	AF	F1 score	0.823529
random	271	ST	F1 score	0.931034
random	272	1dAVb	F1 score	0.823529
random	272	RBBB	F1 score	0.944444
random	272	LBBB	F1 score	0.935484
random	272	SB	F1 score	0.789474
random	272	AF	F1 score	0.823529
random	272	ST	F1 score	0.931507
random	273	1dAVb	F1 score	0.823529
random	273	RBBB	F1 score	0.944444
random	273	LBBB	F1 score	0.93617
random	273	SB	F1 score	0.789474
random	273	AF	F1 score	0.823529
random	273	ST	F1 score	0.931507
random	274	1dAVb	F1 score	0.823529
random	274	RBBB	F1 score	0.944444
random	274	LBBB	F1 score	0.93617
random	274	SB	F1 score	0.789474
random	274	AF	F1 score	0.823529
random	274	ST	F1 score	0.931507
random	275	1dAVb	F1 score	0.823529
random	275	RBBB	F1 score	0.944444
random	275	LBBB	F1 score	0.936709
random	275	SB	F1 score	0.789474
random	275	AF	F1 score	0.823529
random	275	ST	F1 score	0.931507
random	276	1dAVb	F1 score	0.825397
random	276	RBBB	F1 score	0.944444
random	276	LBBB	F1 score	0.936709
random	276	SB	F1 score	0.789474
random	276	AF	F1 score	0.823529
random	276	ST	F1 score	0.931507
random	277	1dAVb	F1 score	0.825397
random	277	RBBB	F1 score	0.944444
random	277	LBBB	F1 score	0.9375
random	277	SB	F1 score	0.789474
random	277	AF	F1 score	0.823529
random	277	ST	F1 score	0.931507
random	278	1dAVb	F1 score	0.825397
random	278	RBBB	F1 score	0.944444
random	278	LBBB	F1 score	0.9375
random	278	SB	F1 score	0.789474
random	278	AF	F1 score	0.827586
random	278	ST	F1 score	0.931507
random	279	1dAVb	F1 score	0.825397
random	279	RBBB	F1 score	0.944444
random	279	LBBB	F1 score	0.9375
random	279	SB	F1 score	0.789474
random	279	AF	F1 score	0.827586
random	279	ST	F1 score	0.931507
random	280	1dAVb	F1 score	0.826087
random	280	RBBB	F1 score	0.944444
random	280	LBBB	F1 score	0.9375
random	280	SB	F1 score	0.789474
random	280	AF	F1 score	0.827586
random	280	ST	F1 score	0.931507
random	281	1dAVb	F1 score	0.826087
random	281	RBBB	F1 score	0.944444
random	281	LBBB	F1 score	0.9375
random	281	SB	F1 score	0.789474
random	281	AF	F1 score	0.827586
random	281	ST	F1 score	0.931507
random	282	1dAVb	F1 score	0.826087
random	282	RBBB	F1 score	0.945055
random	282	LBBB	F1 score	0.9375
random	282	SB	F1 score	0.789474
random	282	AF	F1 score	0.827586
random	282	ST	F1 score	0.931818
random	283	1dAVb	F1 score	0.826087
random	283	RBBB	F1 score	0.945055
random	283	LBBB	F1 score	0.9375
random	283	SB	F1 score	0.790698
random	283	AF	F1 score	0.827586
random	283	ST	F1 score	0.931818
random	284	1dAVb	F1 score	0.826087
random	284	RBBB	F1 score	0.945455
random	284	LBBB	F1 score	0.9375
random	284	SB	F1 score	0.790698
random	284	AF	F1 score	0.827586
random	284	ST	F1 score	0.931818
random	285	1dAVb	F1 score	0.826087
random	285	RBBB	F1 score	0.945455
random	285	LBBB	F1 score	0.9375
random	285	SB	F1 score	0.790698
random	285	AF	F1 score	0.827586
random	285	ST	F1 score	0.931818
random	286	1dAVb	F1 score	0.826087
random	286	RBBB	F1 score	0.945455
random	286	LBBB	F1 score	0.9375
random	286	SB	F1 score	0.790698
random	286	AF	F1 score	0.829268
random	286	ST	F1 score	0.931818
random	287	1dAVb	F1 score	0.826667
random	287	RBBB	F1 score	0.945455
random	287	LBBB	F1 score	0.9375
random	287	SB	F1 score	0.792453
random	287	AF	F1 score	0.833333
random	287	ST	F1 score	0.933333
random	288	1dAVb	F1 score	0.827586
random	288	RBBB	F1 score	0.945946
random	288	LBBB	F1 score	0.9375
random	288	SB	F1 score	0.793103
random	288	AF	F1 score	0.833333
random	288	ST	F1 score	0.933333
random	289	1dAVb	F1 score	0.827586
random	289	RBBB	F1 score	0.945946
random	289	LBBB	F1 score	0.9375
random	289	SB	F1 score	0.8
random	289	AF	F1 score	0.833333
random	289	ST	F1 score	0.933333
random	290	1dAVb	F1 score	0.827586
random	290	RBBB	F1 score	0.945946
random	290	LBBB	F1 score	0.9375
random	290	SB	F1 score	0.8
random	290	AF	F1 score	0.833333
random	290	ST	F1 score	0.933333
random	291	1dAVb	F1 score	0.827586
random	291	RBBB	F1 score	0.945946
random	291	LBBB	F1 score	0.9375
random	291	SB	F1 score	0.8
random	291	AF	F1 score	0.833333
random	291	ST	F1 score	0.933333
random	292	1dAVb	F1 score	0.827586
random	292	RBBB	F1 score	0.945946
random	292	LBBB	F1 score	0.938272
random	292	SB	F1 score	0.8
random	292	AF	F1 score	0.833333
random	292	ST	F1 score	0.933333
random	293	1dAVb	F1 score	0.827586
random	293	RBBB	F1 score	0.945946
random	293	LBBB	F1 score	0.938272
random	293	SB	F1 score	0.8
random	293	AF	F1 score	0.833333
random	293	ST	F1 score	0.933333
random	294	1dAVb	F1 score	0.827586
random	294	RBBB	F1 score	0.945946
random	294	LBBB	F1 score	0.938272
random	294	SB	F1 score	0.8
random	294	AF	F1 score	0.833333
random	294	ST	F1 score	0.933333
random	295	1dAVb	F1 score	0.827586
random	295	RBBB	F1 score	0.945946
random	295	LBBB	F1 score	0.938272
random	295	SB	F1 score	0.8
random	295	AF	F1 score	0.833333
random	295	ST	F1 score	0.933333
random	296	1dAVb	F1 score	0.827586
random	296	RBBB	F1 score	0.945946
random	296	LBBB	F1 score	0.938776
random	296	SB	F1 score	0.8
random	296	AF	F1 score	0.833333
random	296	ST	F1 score	0.933333
random	297	1dAVb	F1 score	0.827586
random	297	RBBB	F1 score	0.945946
random	297	LBBB	F1 score	0.938776
random	297	SB	F1 score	0.8
random	297	AF	F1 score	0.833333
random	297	ST	F1 score	0.933333
random	298	1dAVb	F1 score	0.827586
random	298	RBBB	F1 score	0.945946
random	298	LBBB	F1 score	0.938776
random	298	SB	F1 score	0.8
random	298	AF	F1 score	0.833333
random	298	ST	F1 score	0.933333
random	299	1dAVb	F1 score	0.828571
random	299	RBBB	F1 score	0.946237
random	299	LBBB	F1 score	0.938776
random	299	SB	F1 score	0.8
random	299	AF	F1 score	0.833333
random	299	ST	F1 score	0.933333
random	300	1dAVb	F1 score	0.828571
random	300	RBBB	F1 score	0.946237
random	300	LBBB	F1 score	0.938776
random	300	SB	F1 score	0.8
random	300	AF	F1 score	0.833333
random	300	ST	F1 score	0.933333
random	301	1dAVb	F1 score	0.829268
random	301	RBBB	F1 score	0.947368
random	301	LBBB	F1 score	0.938776
random	301	SB	F1 score	0.8
random	301	AF	F1 score	0.833333
random	301	ST	F1 score	0.933333
random	302	1dAVb	F1 score	0.829268
random	302	RBBB	F1 score	0.947368
random	302	LBBB	F1 score	0.938776
random	302	SB	F1 score	0.8
random	302	AF	F1 score	0.833333
random	302	ST	F1 score	0.933333
random	303	1dAVb	F1 score	0.829268
random	303	RBBB	F1 score	0.947368
random	303	LBBB	F1 score	0.938776
random	303	SB	F1 score	0.8
random	303	AF	F1 score	0.833333
random	303	ST	F1 score	0.933333
random	304	1dAVb	F1 score	0.829268
random	304	RBBB	F1 score	0.947368
random	304	LBBB	F1 score	0.938776
random	304	SB	F1 score	0.8
random	304	AF	F1 score	0.833333
random	304	ST	F1 score	0.933333
random	305	1dAVb	F1 score	0.830189
random	305	RBBB	F1 score	0.947368
random	305	LBBB	F1 score	0.938776
random	305	SB	F1 score	0.8
random	305	AF	F1 score	0.833333
random	305	ST	F1 score	0.933333
random	306	1dAVb	F1 score	0.830189
random	306	RBBB	F1 score	0.947368
random	306	LBBB	F1 score	0.938776
random	306	SB	F1 score	0.8
random	306	AF	F1 score	0.833333
random	306	ST	F1 score	0.933333
random	307	1dAVb	F1 score	0.830189
random	307	RBBB	F1 score	0.947368
random	307	LBBB	F1 score	0.938776
random	307	SB	F1 score	0.8
random	307	AF	F1 score	0.833333
random	307	ST	F1 score	0.933333
random	308	1dAVb	F1 score	0.830189
random	308	RBBB	F1 score	0.947368
random	308	LBBB	F1 score	0.938776
random	308	SB	F1 score	0.8
random	308	AF	F1 score	0.833333
random	308	ST	F1 score	0.934783
random	309	1dAVb	F1 score	0.830189
random	309	RBBB	F1 score	0.947368
random	309	LBBB	F1 score	0.939394
random	309	SB	F1 score	0.8
random	309	AF	F1 score	0.833333
random	309	ST	F1 score	0.934783
random	310	1dAVb	F1 score	0.830189
random	310	RBBB	F1 score	0.947368
random	310	LBBB	F1 score	0.939394
random	310	SB	F1 score	0.8
random	310	AF	F1 score	0.833333
random	310	ST	F1 score	0.934783
random	311	1dAVb	F1 score	0.830189
random	311	RBBB	F1 score	0.947368
random	311	LBBB	F1 score	0.939394
random	311	SB	F1 score	0.8
random	311	AF	F1 score	0.833333
random	311	ST	F1 score	0.934783
random	312	1dAVb	F1 score	0.830189
random	312	RBBB	F1 score	0.947368
random	312	LBBB	F1 score	0.939394
random	312	SB	F1 score	0.8
random	312	AF	F1 score	0.833333
random	312	ST	F1 score	0.934783
random	313	1dAVb	F1 score	0.830189
random	313	RBBB	F1 score	0.947368
random	313	LBBB	F1 score	0.939394
random	313	SB	F1 score	0.8
random	313	AF	F1 score	0.833333
random	313	ST	F1 score	0.934783
random	314	1dAVb	F1 score	0.830189
random	314	RBBB	F1 score	0.947368
random	314	LBBB	F1 score	0.939394
random	314	SB	F1 score	0.8
random	314	AF	F1 score	0.833333
random	314	ST	F1 score	0.935065
random	315	1dAVb	F1 score	0.830189
random	315	RBBB	F1 score	0.947368
random	315	LBBB	F1 score	0.939394
random	315	SB	F1 score	0.8
random	315	AF	F1 score	0.833333
random	315	ST	F1 score	0.935065
random	316	1dAVb	F1 score	0.830189
random	316	RBBB	F1 score	0.947368
random	316	LBBB	F1 score	0.939394
random	316	SB	F1 score	0.8
random	316	AF	F1 score	0.833333
random	316	ST	F1 score	0.935065
random	317	1dAVb	F1 score	0.830189
random	317	RBBB	F1 score	0.947368
random	317	LBBB	F1 score	0.939394
random	317	SB	F1 score	0.8
random	317	AF	F1 score	0.833333
random	317	ST	F1 score	0.935065
random	318	1dAVb	F1 score	0.830189
random	318	RBBB	F1 score	0.948454
random	318	LBBB	F1 score	0.939394
random	318	SB	F1 score	0.8
random	318	AF	F1 score	0.833333
random	318	ST	F1 score	0.935065
random	319	1dAVb	F1 score	0.830189
random	319	RBBB	F1 score	0.948454
random	319	LBBB	F1 score	0.939394
random	319	SB	F1 score	0.8
random	319	AF	F1 score	0.833333
random	319	ST	F1 score	0.935484
random	320	1dAVb	F1 score	0.830189
random	320	RBBB	F1 score	0.948718
random	320	LBBB	F1 score	0.939394
random	320	SB	F1 score	0.8
random	320	AF	F1 score	0.833333
random	320	ST	F1 score	0.935484
random	321	1dAVb	F1 score	0.830189
random	321	RBBB	F1 score	0.948718
random	321	LBBB	F1 score	0.939394
random	321	SB	F1 score	0.8
random	321	AF	F1 score	0.83871
random	321	ST	F1 score	0.935484
random	322	1dAVb	F1 score	0.830769
random	322	RBBB	F1 score	0.948718
random	322	LBBB	F1 score	0.939394
random	322	SB	F1 score	0.8
random	322	AF	F1 score	0.83871
random	322	ST	F1 score	0.935484
random	323	1dAVb	F1 score	0.830769
random	323	RBBB	F1 score	0.948718
random	323	LBBB	F1 score	0.939394
random	323	SB	F1 score	0.8
random	323	AF	F1 score	0.83871
random	323	ST	F1 score	0.935484
random	324	1dAVb	F1 score	0.833333
random	324	RBBB	F1 score	0.948718
random	324	LBBB	F1 score	0.939394
random	324	SB	F1 score	0.8
random	324	AF	F1 score	0.83871
random	324	ST	F1 score	0.935484
random	325	1dAVb	F1 score	0.833333
random	325	RBBB	F1 score	0.949153
random	325	LBBB	F1 score	0.939759
random	325	SB	F1 score	0.8
random	325	AF	F1 score	0.83871
random	325	ST	F1 score	0.935484
random	326	1dAVb	F1 score	0.833333
random	326	RBBB	F1 score	0.949153
random	326	LBBB	F1 score	0.941176
random	326	SB	F1 score	0.8
random	326	AF	F1 score	0.83871
random	326	ST	F1 score	0.935484
random	327	1dAVb	F1 score	0.833333
random	327	RBBB	F1 score	0.949153
random	327	LBBB	F1 score	0.941176
random	327	SB	F1 score	0.8
random	327	AF	F1 score	0.842105
random	327	ST	F1 score	0.935484
random	328	1dAVb	F1 score	0.833333
random	328	RBBB	F1 score	0.949153
random	328	LBBB	F1 score	0.941176
random	328	SB	F1 score	0.8
random	328	AF	F1 score	0.842105
random	328	ST	F1 score	0.935484
random	329	1dAVb	F1 score	0.833333
random	329	RBBB	F1 score	0.949153
random	329	LBBB	F1 score	0.941176
random	329	SB	F1 score	0.8
random	329	AF	F1 score	0.842105
random	329	ST	F1 score	0.935484
random	330	1dAVb	F1 score	0.833333
random	330	RBBB	F1 score	0.949153
random	330	LBBB	F1 score	0.941176
random	330	SB	F1 score	0.8
random	330	AF	F1 score	0.842105
random	330	ST	F1 score	0.93617
random	331	1dAVb	F1 score	0.833333
random	331	RBBB	F1 score	0.949153
random	331	LBBB	F1 score	0.941176
random	331	SB	F1 score	0.8
random	331	AF	F1 score	0.842105
random	331	ST	F1 score	0.93617
random	332	1dAVb	F1 score	0.833333
random	332	RBBB	F1 score	0.949153
random	332	LBBB	F1 score	0.941176
random	332	SB	F1 score	0.8
random	332	AF	F1 score	0.842105
random	332	ST	F1 score	0.936709
random	333	1dAVb	F1 score	0.833333
[truncated: 22,001 more rows]

## Sheet: Supplementary Figure 2 (b)
predictor	bootstrap_sample	diagnosis	score_name	score
random	0	1dAVb	F1 score	0.587736
random	0	RBBB	F1 score	0.825341
random	0	LBBB	F1 score	0.794878
random	0	SB	F1 score	0.648144
random	0	AF	F1 score	0.791459
random	0	ST	F1 score	0.751818
random	1	1dAVb	F1 score	0.593787
random	1	RBBB	F1 score	0.828614
random	1	LBBB	F1 score	0.803968
random	1	SB	F1 score	0.649321
random	1	AF	F1 score	0.793951
random	1	ST	F1 score	0.752243
random	2	1dAVb	F1 score	0.596039
random	2	RBBB	F1 score	0.829176
random	2	LBBB	F1 score	0.806576
random	2	SB	F1 score	0.649494
random	2	AF	F1 score	0.794145
random	2	ST	F1 score	0.752564
random	3	1dAVb	F1 score	0.596675
random	3	RBBB	F1 score	0.829473
random	3	LBBB	F1 score	0.806672
random	3	SB	F1 score	0.650183
random	3	AF	F1 score	0.795814
random	3	ST	F1 score	0.754764
random	4	1dAVb	F1 score	0.597353
random	4	RBBB	F1 score	0.829484
random	4	LBBB	F1 score	0.807663
random	4	SB	F1 score	0.650196
random	4	AF	F1 score	0.796042
random	4	ST	F1 score	0.755066
random	5	1dAVb	F1 score	0.597707
random	5	RBBB	F1 score	0.829625
random	5	LBBB	F1 score	0.808478
random	5	SB	F1 score	0.650702
random	5	AF	F1 score	0.797074
random	5	ST	F1 score	0.756356
random	6	1dAVb	F1 score	0.598252
random	6	RBBB	F1 score	0.829772
random	6	LBBB	F1 score	0.809536
random	6	SB	F1 score	0.653713
random	6	AF	F1 score	0.79797
random	6	ST	F1 score	0.756525
random	7	1dAVb	F1 score	0.598833
random	7	RBBB	F1 score	0.829778
random	7	LBBB	F1 score	0.809603
random	7	SB	F1 score	0.65391
random	7	AF	F1 score	0.798648
random	7	ST	F1 score	0.756587
random	8	1dAVb	F1 score	0.598867
random	8	RBBB	F1 score	0.830129
random	8	LBBB	F1 score	0.80981
random	8	SB	F1 score	0.654471
random	8	AF	F1 score	0.79932
random	8	ST	F1 score	0.757208
random	9	1dAVb	F1 score	0.599287
random	9	RBBB	F1 score	0.830244
random	9	LBBB	F1 score	0.809854
random	9	SB	F1 score	0.654773
random	9	AF	F1 score	0.799615
random	9	ST	F1 score	0.757493
random	10	1dAVb	F1 score	0.600286
random	10	RBBB	F1 score	0.830428
random	10	LBBB	F1 score	0.810107
random	10	SB	F1 score	0.654798
random	10	AF	F1 score	0.799637
random	10	ST	F1 score	0.757711
random	11	1dAVb	F1 score	0.600515
random	11	RBBB	F1 score	0.830528
random	11	LBBB	F1 score	0.811507
random	11	SB	F1 score	0.655014
random	11	AF	F1 score	0.799812
random	11	ST	F1 score	0.757748
random	12	1dAVb	F1 score	0.600935
random	12	RBBB	F1 score	0.830805
random	12	LBBB	F1 score	0.812022
random	12	SB	F1 score	0.655393
random	12	AF	F1 score	0.799902
random	12	ST	F1 score	0.757864
random	13	1dAVb	F1 score	0.601216
random	13	RBBB	F1 score	0.830814
random	13	LBBB	F1 score	0.812165
random	13	SB	F1 score	0.65541
random	13	AF	F1 score	0.800095
random	13	ST	F1 score	0.758238
random	14	1dAVb	F1 score	0.601975
random	14	RBBB	F1 score	0.830852
random	14	LBBB	F1 score	0.812483
random	14	SB	F1 score	0.655505
random	14	AF	F1 score	0.800556
random	14	ST	F1 score	0.758339
random	15	1dAVb	F1 score	0.602074
random	15	RBBB	F1 score	0.831009
random	15	LBBB	F1 score	0.8135
random	15	SB	F1 score	0.655548
random	15	AF	F1 score	0.800663
random	15	ST	F1 score	0.758446
random	16	1dAVb	F1 score	0.602387
random	16	RBBB	F1 score	0.831146
random	16	LBBB	F1 score	0.813688
random	16	SB	F1 score	0.655919
random	16	AF	F1 score	0.800757
random	16	ST	F1 score	0.758559
random	17	1dAVb	F1 score	0.602454
random	17	RBBB	F1 score	0.831243
random	17	LBBB	F1 score	0.813901
random	17	SB	F1 score	0.656052
random	17	AF	F1 score	0.800864
random	17	ST	F1 score	0.758812
random	18	1dAVb	F1 score	0.602502
random	18	RBBB	F1 score	0.831273
random	18	LBBB	F1 score	0.813953
random	18	SB	F1 score	0.656322
random	18	AF	F1 score	0.801136
random	18	ST	F1 score	0.758872
random	19	1dAVb	F1 score	0.602644
random	19	RBBB	F1 score	0.831309
random	19	LBBB	F1 score	0.814146
random	19	SB	F1 score	0.656709
random	19	AF	F1 score	0.801312
random	19	ST	F1 score	0.759069
random	20	1dAVb	F1 score	0.602746
random	20	RBBB	F1 score	0.831633
random	20	LBBB	F1 score	0.814588
random	20	SB	F1 score	0.65741
random	20	AF	F1 score	0.801427
random	20	ST	F1 score	0.759098
random	21	1dAVb	F1 score	0.603765
random	21	RBBB	F1 score	0.831686
random	21	LBBB	F1 score	0.814815
random	21	SB	F1 score	0.657459
random	21	AF	F1 score	0.801518
random	21	ST	F1 score	0.759266
random	22	1dAVb	F1 score	0.604512
random	22	RBBB	F1 score	0.831774
random	22	LBBB	F1 score	0.815124
random	22	SB	F1 score	0.657522
random	22	AF	F1 score	0.802227
random	22	ST	F1 score	0.75943
random	23	1dAVb	F1 score	0.604651
random	23	RBBB	F1 score	0.831781
random	23	LBBB	F1 score	0.815214
random	23	SB	F1 score	0.657796
random	23	AF	F1 score	0.802244
random	23	ST	F1 score	0.759629
random	24	1dAVb	F1 score	0.604876
random	24	RBBB	F1 score	0.831792
random	24	LBBB	F1 score	0.815277
random	24	SB	F1 score	0.657815
random	24	AF	F1 score	0.80226
random	24	ST	F1 score	0.759663
random	25	1dAVb	F1 score	0.605018
random	25	RBBB	F1 score	0.831803
random	25	LBBB	F1 score	0.815559
random	25	SB	F1 score	0.657858
random	25	AF	F1 score	0.802532
random	25	ST	F1 score	0.759978
random	26	1dAVb	F1 score	0.605042
random	26	RBBB	F1 score	0.831998
random	26	LBBB	F1 score	0.815634
random	26	SB	F1 score	0.658307
random	26	AF	F1 score	0.802638
random	26	ST	F1 score	0.759993
random	27	1dAVb	F1 score	0.605176
random	27	RBBB	F1 score	0.832129
random	27	LBBB	F1 score	0.815686
random	27	SB	F1 score	0.658431
random	27	AF	F1 score	0.802972
random	27	ST	F1 score	0.76014
random	28	1dAVb	F1 score	0.60519
random	28	RBBB	F1 score	0.832296
random	28	LBBB	F1 score	0.815742
random	28	SB	F1 score	0.658449
random	28	AF	F1 score	0.802998
random	28	ST	F1 score	0.760604
random	29	1dAVb	F1 score	0.605263
random	29	RBBB	F1 score	0.832352
random	29	LBBB	F1 score	0.81577
random	29	SB	F1 score	0.658519
random	29	AF	F1 score	0.803157
random	29	ST	F1 score	0.760791
random	30	1dAVb	F1 score	0.605543
random	30	RBBB	F1 score	0.832555
random	30	LBBB	F1 score	0.815803
random	30	SB	F1 score	0.65852
random	30	AF	F1 score	0.803209
random	30	ST	F1 score	0.760858
random	31	1dAVb	F1 score	0.605643
random	31	RBBB	F1 score	0.832583
random	31	LBBB	F1 score	0.815861
random	31	SB	F1 score	0.658725
random	31	AF	F1 score	0.803255
random	31	ST	F1 score	0.761022
random	32	1dAVb	F1 score	0.605906
random	32	RBBB	F1 score	0.832739
random	32	LBBB	F1 score	0.815915
random	32	SB	F1 score	0.659032
random	32	AF	F1 score	0.803301
random	32	ST	F1 score	0.761136
random	33	1dAVb	F1 score	0.606118
random	33	RBBB	F1 score	0.832765
random	33	LBBB	F1 score	0.815975
random	33	SB	F1 score	0.659128
random	33	AF	F1 score	0.803379
random	33	ST	F1 score	0.761194
random	34	1dAVb	F1 score	0.606406
random	34	RBBB	F1 score	0.832837
random	34	LBBB	F1 score	0.816135
random	34	SB	F1 score	0.659196
random	34	AF	F1 score	0.803563
random	34	ST	F1 score	0.761244
random	35	1dAVb	F1 score	0.60641
random	35	RBBB	F1 score	0.83286
random	35	LBBB	F1 score	0.816213
random	35	SB	F1 score	0.659218
random	35	AF	F1 score	0.803563
random	35	ST	F1 score	0.761248
random	36	1dAVb	F1 score	0.6067
random	36	RBBB	F1 score	0.832923
random	36	LBBB	F1 score	0.816263
random	36	SB	F1 score	0.659594
random	36	AF	F1 score	0.803567
random	36	ST	F1 score	0.76163
random	37	1dAVb	F1 score	0.606721
random	37	RBBB	F1 score	0.83293
random	37	LBBB	F1 score	0.816368
random	37	SB	F1 score	0.65971
random	37	AF	F1 score	0.803875
random	37	ST	F1 score	0.761643
random	38	1dAVb	F1 score	0.60681
random	38	RBBB	F1 score	0.833139
random	38	LBBB	F1 score	0.816379
random	38	SB	F1 score	0.65974
random	38	AF	F1 score	0.803907
random	38	ST	F1 score	0.76166
random	39	1dAVb	F1 score	0.6069
random	39	RBBB	F1 score	0.833141
random	39	LBBB	F1 score	0.816451
random	39	SB	F1 score	0.65985
random	39	AF	F1 score	0.803912
random	39	ST	F1 score	0.762055
random	40	1dAVb	F1 score	0.607434
random	40	RBBB	F1 score	0.833309
random	40	LBBB	F1 score	0.816489
random	40	SB	F1 score	0.659866
random	40	AF	F1 score	0.803922
random	40	ST	F1 score	0.762124
random	41	1dAVb	F1 score	0.607509
random	41	RBBB	F1 score	0.83355
random	41	LBBB	F1 score	0.816565
random	41	SB	F1 score	0.659981
random	41	AF	F1 score	0.803959
random	41	ST	F1 score	0.762157
random	42	1dAVb	F1 score	0.60756
random	42	RBBB	F1 score	0.833618
random	42	LBBB	F1 score	0.816595
random	42	SB	F1 score	0.660099
random	42	AF	F1 score	0.804143
random	42	ST	F1 score	0.762496
random	43	1dAVb	F1 score	0.607601
random	43	RBBB	F1 score	0.833699
random	43	LBBB	F1 score	0.816735
random	43	SB	F1 score	0.660203
random	43	AF	F1 score	0.804149
random	43	ST	F1 score	0.762797
random	44	1dAVb	F1 score	0.607666
random	44	RBBB	F1 score	0.833993
random	44	LBBB	F1 score	0.816841
random	44	SB	F1 score	0.660377
random	44	AF	F1 score	0.804174
random	44	ST	F1 score	0.762805
random	45	1dAVb	F1 score	0.60824
random	45	RBBB	F1 score	0.834144
random	45	LBBB	F1 score	0.816936
random	45	SB	F1 score	0.660425
random	45	AF	F1 score	0.804178
random	45	ST	F1 score	0.76313
random	46	1dAVb	F1 score	0.608262
random	46	RBBB	F1 score	0.834159
random	46	LBBB	F1 score	0.817119
random	46	SB	F1 score	0.6605
random	46	AF	F1 score	0.804178
random	46	ST	F1 score	0.763232
random	47	1dAVb	F1 score	0.608411
random	47	RBBB	F1 score	0.834259
random	47	LBBB	F1 score	0.817123
random	47	SB	F1 score	0.66058
random	47	AF	F1 score	0.804192
random	47	ST	F1 score	0.763268
random	48	1dAVb	F1 score	0.608656
random	48	RBBB	F1 score	0.834326
random	48	LBBB	F1 score	0.817177
random	48	SB	F1 score	0.660627
random	48	AF	F1 score	0.804248
random	48	ST	F1 score	0.763367
random	49	1dAVb	F1 score	0.608735
random	49	RBBB	F1 score	0.834507
random	49	LBBB	F1 score	0.817244
random	49	SB	F1 score	0.66099
random	49	AF	F1 score	0.804274
random	49	ST	F1 score	0.763494
random	50	1dAVb	F1 score	0.60886
random	50	RBBB	F1 score	0.834717
random	50	LBBB	F1 score	0.81725
random	50	SB	F1 score	0.661045
random	50	AF	F1 score	0.804286
random	50	ST	F1 score	0.763505
random	51	1dAVb	F1 score	0.609201
random	51	RBBB	F1 score	0.83483
random	51	LBBB	F1 score	0.817254
random	51	SB	F1 score	0.661245
random	51	AF	F1 score	0.804312
random	51	ST	F1 score	0.763512
random	52	1dAVb	F1 score	0.609256
random	52	RBBB	F1 score	0.834833
random	52	LBBB	F1 score	0.817387
random	52	SB	F1 score	0.661317
random	52	AF	F1 score	0.804315
random	52	ST	F1 score	0.763536
random	53	1dAVb	F1 score	0.60929
random	53	RBBB	F1 score	0.834858
random	53	LBBB	F1 score	0.817587
random	53	SB	F1 score	0.661571
random	53	AF	F1 score	0.804322
random	53	ST	F1 score	0.763546
random	54	1dAVb	F1 score	0.609309
random	54	RBBB	F1 score	0.834938
random	54	LBBB	F1 score	0.817668
random	54	SB	F1 score	0.661844
random	54	AF	F1 score	0.804464
random	54	ST	F1 score	0.763578
random	55	1dAVb	F1 score	0.609364
random	55	RBBB	F1 score	0.834974
random	55	LBBB	F1 score	0.817769
random	55	SB	F1 score	0.661975
random	55	AF	F1 score	0.804522
random	55	ST	F1 score	0.763674
random	56	1dAVb	F1 score	0.609545
random	56	RBBB	F1 score	0.835094
random	56	LBBB	F1 score	0.817877
random	56	SB	F1 score	0.662022
random	56	AF	F1 score	0.804592
random	56	ST	F1 score	0.763682
random	57	1dAVb	F1 score	0.609576
random	57	RBBB	F1 score	0.835159
random	57	LBBB	F1 score	0.817999
random	57	SB	F1 score	0.662443
random	57	AF	F1 score	0.804838
random	57	ST	F1 score	0.763919
random	58	1dAVb	F1 score	0.609812
random	58	RBBB	F1 score	0.835181
random	58	LBBB	F1 score	0.818044
random	58	SB	F1 score	0.66258
random	58	AF	F1 score	0.804872
random	58	ST	F1 score	0.764085
random	59	1dAVb	F1 score	0.610091
random	59	RBBB	F1 score	0.835187
random	59	LBBB	F1 score	0.818182
random	59	SB	F1 score	0.662879
random	59	AF	F1 score	0.804896
random	59	ST	F1 score	0.764239
random	60	1dAVb	F1 score	0.610116
random	60	RBBB	F1 score	0.835406
random	60	LBBB	F1 score	0.818205
random	60	SB	F1 score	0.663026
random	60	AF	F1 score	0.804913
random	60	ST	F1 score	0.76454
random	61	1dAVb	F1 score	0.610248
random	61	RBBB	F1 score	0.835418
random	61	LBBB	F1 score	0.818228
random	61	SB	F1 score	0.663036
random	61	AF	F1 score	0.805037
random	61	ST	F1 score	0.764634
random	62	1dAVb	F1 score	0.610291
random	62	RBBB	F1 score	0.835454
random	62	LBBB	F1 score	0.818324
random	62	SB	F1 score	0.663279
random	62	AF	F1 score	0.805127
random	62	ST	F1 score	0.764757
random	63	1dAVb	F1 score	0.610309
random	63	RBBB	F1 score	0.835765
random	63	LBBB	F1 score	0.818342
random	63	SB	F1 score	0.663509
random	63	AF	F1 score	0.805356
random	63	ST	F1 score	0.765025
random	64	1dAVb	F1 score	0.610417
random	64	RBBB	F1 score	0.835868
random	64	LBBB	F1 score	0.818484
random	64	SB	F1 score	0.663514
random	64	AF	F1 score	0.805398
random	64	ST	F1 score	0.765077
random	65	1dAVb	F1 score	0.610734
random	65	RBBB	F1 score	0.835883
random	65	LBBB	F1 score	0.81855
random	65	SB	F1 score	0.663725
random	65	AF	F1 score	0.805469
random	65	ST	F1 score	0.765108
random	66	1dAVb	F1 score	0.610861
random	66	RBBB	F1 score	0.835905
random	66	LBBB	F1 score	0.81869
random	66	SB	F1 score	0.663727
random	66	AF	F1 score	0.805543
random	66	ST	F1 score	0.765246
random	67	1dAVb	F1 score	0.611072
random	67	RBBB	F1 score	0.835964
random	67	LBBB	F1 score	0.818802
random	67	SB	F1 score	0.663826
random	67	AF	F1 score	0.80571
random	67	ST	F1 score	0.765254
random	68	1dAVb	F1 score	0.611124
random	68	RBBB	F1 score	0.836052
random	68	LBBB	F1 score	0.819146
random	68	SB	F1 score	0.664068
random	68	AF	F1 score	0.806089
random	68	ST	F1 score	0.765526
random	69	1dAVb	F1 score	0.611164
random	69	RBBB	F1 score	0.836054
random	69	LBBB	F1 score	0.819165
random	69	SB	F1 score	0.664229
random	69	AF	F1 score	0.806235
random	69	ST	F1 score	0.765564
random	70	1dAVb	F1 score	0.611226
random	70	RBBB	F1 score	0.836101
random	70	LBBB	F1 score	0.819296
random	70	SB	F1 score	0.664433
random	70	AF	F1 score	0.806331
random	70	ST	F1 score	0.765571
random	71	1dAVb	F1 score	0.611253
random	71	RBBB	F1 score	0.836105
random	71	LBBB	F1 score	0.819448
random	71	SB	F1 score	0.664647
random	71	AF	F1 score	0.806369
random	71	ST	F1 score	0.765693
random	72	1dAVb	F1 score	0.611375
random	72	RBBB	F1 score	0.836252
random	72	LBBB	F1 score	0.819497
random	72	SB	F1 score	0.664822
random	72	AF	F1 score	0.80642
random	72	ST	F1 score	0.766079
random	73	1dAVb	F1 score	0.611552
random	73	RBBB	F1 score	0.83629
random	73	LBBB	F1 score	0.819541
random	73	SB	F1 score	0.664866
random	73	AF	F1 score	0.806719
random	73	ST	F1 score	0.766109
random	74	1dAVb	F1 score	0.611913
random	74	RBBB	F1 score	0.836317
random	74	LBBB	F1 score	0.819597
random	74	SB	F1 score	0.664897
random	74	AF	F1 score	0.806877
random	74	ST	F1 score	0.766315
random	75	1dAVb	F1 score	0.611964
random	75	RBBB	F1 score	0.836321
random	75	LBBB	F1 score	0.819604
random	75	SB	F1 score	0.664948
random	75	AF	F1 score	0.806967
random	75	ST	F1 score	0.766335
random	76	1dAVb	F1 score	0.611969
random	76	RBBB	F1 score	0.836322
random	76	LBBB	F1 score	0.819841
random	76	SB	F1 score	0.664985
random	76	AF	F1 score	0.807001
random	76	ST	F1 score	0.766488
random	77	1dAVb	F1 score	0.612004
random	77	RBBB	F1 score	0.8364
random	77	LBBB	F1 score	0.819888
random	77	SB	F1 score	0.665087
random	77	AF	F1 score	0.807188
random	77	ST	F1 score	0.766511
random	78	1dAVb	F1 score	0.612206
random	78	RBBB	F1 score	0.836427
random	78	LBBB	F1 score	0.819968
random	78	SB	F1 score	0.665142
random	78	AF	F1 score	0.807313
random	78	ST	F1 score	0.766518
random	79	1dAVb	F1 score	0.612293
random	79	RBBB	F1 score	0.836586
random	79	LBBB	F1 score	0.820051
random	79	SB	F1 score	0.665568
random	79	AF	F1 score	0.807348
random	79	ST	F1 score	0.766626
random	80	1dAVb	F1 score	0.612328
random	80	RBBB	F1 score	0.836633
random	80	LBBB	F1 score	0.820075
random	80	SB	F1 score	0.665599
random	80	AF	F1 score	0.807395
random	80	ST	F1 score	0.76676
random	81	1dAVb	F1 score	0.612596
random	81	RBBB	F1 score	0.83672
random	81	LBBB	F1 score	0.820151
random	81	SB	F1 score	0.665607
random	81	AF	F1 score	0.807487
random	81	ST	F1 score	0.766762
random	82	1dAVb	F1 score	0.612725
random	82	RBBB	F1 score	0.836747
random	82	LBBB	F1 score	0.820272
random	82	SB	F1 score	0.665737
random	82	AF	F1 score	0.807738
random	82	ST	F1 score	0.766877
random	83	1dAVb	F1 score	0.612846
random	83	RBBB	F1 score	0.836778
random	83	LBBB	F1 score	0.820393
random	83	SB	F1 score	0.665743
random	83	AF	F1 score	0.807875
random	83	ST	F1 score	0.766915
random	84	1dAVb	F1 score	0.612926
random	84	RBBB	F1 score	0.836825
random	84	LBBB	F1 score	0.82045
random	84	SB	F1 score	0.665745
random	84	AF	F1 score	0.807988
random	84	ST	F1 score	0.766954
random	85	1dAVb	F1 score	0.613082
random	85	RBBB	F1 score	0.836953
random	85	LBBB	F1 score	0.820613
random	85	SB	F1 score	0.666053
random	85	AF	F1 score	0.80813
random	85	ST	F1 score	0.767031
random	86	1dAVb	F1 score	0.613291
random	86	RBBB	F1 score	0.836963
random	86	LBBB	F1 score	0.820686
random	86	SB	F1 score	0.666055
random	86	AF	F1 score	0.808184
random	86	ST	F1 score	0.767109
random	87	1dAVb	F1 score	0.613488
random	87	RBBB	F1 score	0.836992
random	87	LBBB	F1 score	0.820709
random	87	SB	F1 score	0.666208
random	87	AF	F1 score	0.808265
random	87	ST	F1 score	0.767113
random	88	1dAVb	F1 score	0.613521
random	88	RBBB	F1 score	0.837141
random	88	LBBB	F1 score	0.820833
random	88	SB	F1 score	0.66651
random	88	AF	F1 score	0.808377
random	88	ST	F1 score	0.767202
random	89	1dAVb	F1 score	0.613559
random	89	RBBB	F1 score	0.837176
random	89	LBBB	F1 score	0.820926
random	89	SB	F1 score	0.666667
random	89	AF	F1 score	0.808395
random	89	ST	F1 score	0.767307
random	90	1dAVb	F1 score	0.613709
random	90	RBBB	F1 score	0.837189
random	90	LBBB	F1 score	0.820948
random	90	SB	F1 score	0.666667
random	90	AF	F1 score	0.808542
random	90	ST	F1 score	0.767361
random	91	1dAVb	F1 score	0.613718
random	91	RBBB	F1 score	0.837257
random	91	LBBB	F1 score	0.821026
random	91	SB	F1 score	0.666667
random	91	AF	F1 score	0.80856
random	91	ST	F1 score	0.767483
random	92	1dAVb	F1 score	0.613727
random	92	RBBB	F1 score	0.837462
random	92	LBBB	F1 score	0.821195
random	92	SB	F1 score	0.666667
random	92	AF	F1 score	0.808632
random	92	ST	F1 score	0.767554
random	93	1dAVb	F1 score	0.613752
random	93	RBBB	F1 score	0.837558
random	93	LBBB	F1 score	0.821281
random	93	SB	F1 score	0.66697
random	93	AF	F1 score	0.808774
random	93	ST	F1 score	0.767778
random	94	1dAVb	F1 score	0.613932
random	94	RBBB	F1 score	0.837693
random	94	LBBB	F1 score	0.821456
random	94	SB	F1 score	0.666979
random	94	AF	F1 score	0.808801
random	94	ST	F1 score	0.768116
random	95	1dAVb	F1 score	0.613949
random	95	RBBB	F1 score	0.837858
random	95	LBBB	F1 score	0.821512
random	95	SB	F1 score	0.667116
random	95	AF	F1 score	0.808803
random	95	ST	F1 score	0.768243
random	96	1dAVb	F1 score	0.614011
random	96	RBBB	F1 score	0.837886
random	96	LBBB	F1 score	0.821518
random	96	SB	F1 score	0.667121
random	96	AF	F1 score	0.808852
random	96	ST	F1 score	0.768288
random	97	1dAVb	F1 score	0.614027
random	97	RBBB	F1 score	0.837979
random	97	LBBB	F1 score	0.821571
random	97	SB	F1 score	0.667132
random	97	AF	F1 score	0.808881
random	97	ST	F1 score	0.768316
random	98	1dAVb	F1 score	0.614286
random	98	RBBB	F1 score	0.838
random	98	LBBB	F1 score	0.821752
random	98	SB	F1 score	0.667752
random	98	AF	F1 score	0.808887
random	98	ST	F1 score	0.768471
random	99	1dAVb	F1 score	0.614352
random	99	RBBB	F1 score	0.838036
random	99	LBBB	F1 score	0.821777
random	99	SB	F1 score	0.667946
random	99	AF	F1 score	0.808952
random	99	ST	F1 score	0.768791
random	100	1dAVb	F1 score	0.614364
random	100	RBBB	F1 score	0.838068
random	100	LBBB	F1 score	0.822008
random	100	SB	F1 score	0.668042
random	100	AF	F1 score	0.809031
random	100	ST	F1 score	0.768823
random	101	1dAVb	F1 score	0.614509
random	101	RBBB	F1 score	0.83807
random	101	LBBB	F1 score	0.82213
random	101	SB	F1 score	0.668172
random	101	AF	F1 score	0.809171
random	101	ST	F1 score	0.768871
random	102	1dAVb	F1 score	0.61454
random	102	RBBB	F1 score	0.838081
random	102	LBBB	F1 score	0.822183
random	102	SB	F1 score	0.668337
random	102	AF	F1 score	0.809355
random	102	ST	F1 score	0.768875
random	103	1dAVb	F1 score	0.614893
random	103	RBBB	F1 score	0.838084
random	103	LBBB	F1 score	0.822194
random	103	SB	F1 score	0.668389
random	103	AF	F1 score	0.809476
random	103	ST	F1 score	0.768978
random	104	1dAVb	F1 score	0.61524
random	104	RBBB	F1 score	0.838119
random	104	LBBB	F1 score	0.822343
random	104	SB	F1 score	0.66847
random	104	AF	F1 score	0.809592
random	104	ST	F1 score	0.768986
random	105	1dAVb	F1 score	0.615248
random	105	RBBB	F1 score	0.838198
random	105	LBBB	F1 score	0.822358
random	105	SB	F1 score	0.668754
random	105	AF	F1 score	0.809601
random	105	ST	F1 score	0.769066
random	106	1dAVb	F1 score	0.615312
random	106	RBBB	F1 score	0.838269
random	106	LBBB	F1 score	0.822392
random	106	SB	F1 score	0.66881
random	106	AF	F1 score	0.809675
random	106	ST	F1 score	0.76912
random	107	1dAVb	F1 score	0.615492
random	107	RBBB	F1 score	0.838325
random	107	LBBB	F1 score	0.822445
random	107	SB	F1 score	0.669083
random	107	AF	F1 score	0.809694
random	107	ST	F1 score	0.76915
random	108	1dAVb	F1 score	0.615564
random	108	RBBB	F1 score	0.838549
random	108	LBBB	F1 score	0.822544
random	108	SB	F1 score	0.669116
random	108	AF	F1 score	0.80981
random	108	ST	F1 score	0.769176
random	109	1dAVb	F1 score	0.615634
random	109	RBBB	F1 score	0.83856
random	109	LBBB	F1 score	0.822572
random	109	SB	F1 score	0.669142
random	109	AF	F1 score	0.809925
random	109	ST	F1 score	0.769204
random	110	1dAVb	F1 score	0.615731
random	110	RBBB	F1 score	0.838571
random	110	LBBB	F1 score	0.822626
random	110	SB	F1 score	0.669712
random	110	AF	F1 score	0.810043
random	110	ST	F1 score	0.769231
random	111	1dAVb	F1 score	0.61581
random	111	RBBB	F1 score	0.838578
random	111	LBBB	F1 score	0.822739
random	111	SB	F1 score	0.669733
random	111	AF	F1 score	0.81019
random	111	ST	F1 score	0.769312
random	112	1dAVb	F1 score	0.61602
random	112	RBBB	F1 score	0.838627
random	112	LBBB	F1 score	0.822775
random	112	SB	F1 score	0.669828
random	112	AF	F1 score	0.810264
random	112	ST	F1 score	0.769313
random	113	1dAVb	F1 score	0.616024
random	113	RBBB	F1 score	0.838672
random	113	LBBB	F1 score	0.822863
random	113	SB	F1 score	0.670055
random	113	AF	F1 score	0.810397
random	113	ST	F1 score	0.769547
random	114	1dAVb	F1 score	0.616145
random	114	RBBB	F1 score	0.838748
random	114	LBBB	F1 score	0.823039
random	114	SB	F1 score	0.670157
random	114	AF	F1 score	0.810496
random	114	ST	F1 score	0.769636
random	115	1dAVb	F1 score	0.616148
random	115	RBBB	F1 score	0.83899
random	115	LBBB	F1 score	0.823209
random	115	SB	F1 score	0.67028
random	115	AF	F1 score	0.810745
random	115	ST	F1 score	0.769848
random	116	1dAVb	F1 score	0.616159
random	116	RBBB	F1 score	0.839013
random	116	LBBB	F1 score	0.823325
random	116	SB	F1 score	0.670304
random	116	AF	F1 score	0.81075
random	116	ST	F1 score	0.769981
random	117	1dAVb	F1 score	0.616422
random	117	RBBB	F1 score	0.839187
random	117	LBBB	F1 score	0.823439
random	117	SB	F1 score	0.670312
random	117	AF	F1 score	0.810836
random	117	ST	F1 score	0.77016
random	118	1dAVb	F1 score	0.616481
random	118	RBBB	F1 score	0.839268
random	118	LBBB	F1 score	0.823589
random	118	SB	F1 score	0.670411
random	118	AF	F1 score	0.810901
random	118	ST	F1 score	0.770189
random	119	1dAVb	F1 score	0.616929
random	119	RBBB	F1 score	0.839363
random	119	LBBB	F1 score	0.823858
random	119	SB	F1 score	0.670424
random	119	AF	F1 score	0.810922
random	119	ST	F1 score	0.770292
random	120	1dAVb	F1 score	0.617002
random	120	RBBB	F1 score	0.839366
random	120	LBBB	F1 score	0.823868
random	120	SB	F1 score	0.670455
random	120	AF	F1 score	0.810958
random	120	ST	F1 score	0.770319
random	121	1dAVb	F1 score	0.617007
random	121	RBBB	F1 score	0.839399
random	121	LBBB	F1 score	0.823912
random	121	SB	F1 score	0.670496
random	121	AF	F1 score	0.810988
random	121	ST	F1 score	0.770432
random	122	1dAVb	F1 score	0.617067
random	122	RBBB	F1 score	0.839413
random	122	LBBB	F1 score	0.824079
random	122	SB	F1 score	0.670499
random	122	AF	F1 score	0.811007
random	122	ST	F1 score	0.770443
random	123	1dAVb	F1 score	0.61709
random	123	RBBB	F1 score	0.839421
random	123	LBBB	F1 score	0.824242
random	123	SB	F1 score	0.670634
random	123	AF	F1 score	0.811035
random	123	ST	F1 score	0.770457
random	124	1dAVb	F1 score	0.61714
random	124	RBBB	F1 score	0.839474
random	124	LBBB	F1 score	0.824335
random	124	SB	F1 score	0.670648
random	124	AF	F1 score	0.811068
random	124	ST	F1 score	0.770764
random	125	1dAVb	F1 score	0.617197
random	125	RBBB	F1 score	0.83951
random	125	LBBB	F1 score	0.824349
random	125	SB	F1 score	0.670695
random	125	AF	F1 score	0.811109
random	125	ST	F1 score	0.770826
random	126	1dAVb	F1 score	0.617204
random	126	RBBB	F1 score	0.839658
random	126	LBBB	F1 score	0.824431
random	126	SB	F1 score	0.670735
random	126	AF	F1 score	0.811131
random	126	ST	F1 score	0.770882
random	127	1dAVb	F1 score	0.617397
random	127	RBBB	F1 score	0.839659
random	127	LBBB	F1 score	0.824451
random	127	SB	F1 score	0.670807
random	127	AF	F1 score	0.811261
random	127	ST	F1 score	0.770913
random	128	1dAVb	F1 score	0.617599
random	128	RBBB	F1 score	0.839708
random	128	LBBB	F1 score	0.824455
random	128	SB	F1 score	0.671402
random	128	AF	F1 score	0.811348
random	128	ST	F1 score	0.771026
random	129	1dAVb	F1 score	0.61784
random	129	RBBB	F1 score	0.839754
random	129	LBBB	F1 score	0.824475
random	129	SB	F1 score	0.671441
random	129	AF	F1 score	0.811622
random	129	ST	F1 score	0.771135
random	130	1dAVb	F1 score	0.617882
random	130	RBBB	F1 score	0.839768
random	130	LBBB	F1 score	0.824566
random	130	SB	F1 score	0.672161
random	130	AF	F1 score	0.811791
random	130	ST	F1 score	0.771302
random	131	1dAVb	F1 score	0.617964
random	131	RBBB	F1 score	0.839798
random	131	LBBB	F1 score	0.824666
random	131	SB	F1 score	0.672212
random	131	AF	F1 score	0.811891
random	131	ST	F1 score	0.771399
random	132	1dAVb	F1 score	0.617978
random	132	RBBB	F1 score	0.839848
random	132	LBBB	F1 score	0.824674
random	132	SB	F1 score	0.672578
random	132	AF	F1 score	0.811914
random	132	ST	F1 score	0.771434
random	133	1dAVb	F1 score	0.617993
random	133	RBBB	F1 score	0.839884
random	133	LBBB	F1 score	0.824791
random	133	SB	F1 score	0.673086
random	133	AF	F1 score	0.812044
random	133	ST	F1 score	0.771488
random	134	1dAVb	F1 score	0.618585
random	134	RBBB	F1 score	0.839916
random	134	LBBB	F1 score	0.824905
random	134	SB	F1 score	0.673396
random	134	AF	F1 score	0.812062
random	134	ST	F1 score	0.771556
random	135	1dAVb	F1 score	0.618759
random	135	RBBB	F1 score	0.840079
random	135	LBBB	F1 score	0.824907
random	135	SB	F1 score	0.673474
random	135	AF	F1 score	0.812113
random	135	ST	F1 score	0.771668
random	136	1dAVb	F1 score	0.619168
random	136	RBBB	F1 score	0.840115
random	136	LBBB	F1 score	0.824939
random	136	SB	F1 score	0.673616
random	136	AF	F1 score	0.812138
random	136	ST	F1 score	0.771991
random	137	1dAVb	F1 score	0.619548
random	137	RBBB	F1 score	0.840127
random	137	LBBB	F1 score	0.824961
random	137	SB	F1 score	0.67365
random	137	AF	F1 score	0.812168
random	137	ST	F1 score	0.772022
random	138	1dAVb	F1 score	0.619783
random	138	RBBB	F1 score	0.84025
random	138	LBBB	F1 score	0.825026
random	138	SB	F1 score	0.673859
random	138	AF	F1 score	0.812214
random	138	ST	F1 score	0.772055
random	139	1dAVb	F1 score	0.61981
random	139	RBBB	F1 score	0.84029
random	139	LBBB	F1 score	0.825203
random	139	SB	F1 score	0.673933
random	139	AF	F1 score	0.812531
random	139	ST	F1 score	0.772134
random	140	1dAVb	F1 score	0.620019
random	140	RBBB	F1 score	0.840395
random	140	LBBB	F1 score	0.825222
random	140	SB	F1 score	0.674031
random	140	AF	F1 score	0.812589
random	140	ST	F1 score	0.772156
random	141	1dAVb	F1 score	0.620119
random	141	RBBB	F1 score	0.840517
random	141	LBBB	F1 score	0.825262
random	141	SB	F1 score	0.674131
random	141	AF	F1 score	0.812645
random	141	ST	F1 score	0.772342
random	142	1dAVb	F1 score	0.620144
random	142	RBBB	F1 score	0.840555
random	142	LBBB	F1 score	0.825283
random	142	SB	F1 score	0.674142
random	142	AF	F1 score	0.812764
random	142	ST	F1 score	0.772465
random	143	1dAVb	F1 score	0.620351
random	143	RBBB	F1 score	0.84058
random	143	LBBB	F1 score	0.825381
random	143	SB	F1 score	0.674216
random	143	AF	F1 score	0.812936
random	143	ST	F1 score	0.77247
random	144	1dAVb	F1 score	0.620412
random	144	RBBB	F1 score	0.840647
random	144	LBBB	F1 score	0.825438
random	144	SB	F1 score	0.67457
random	144	AF	F1 score	0.812966
random	144	ST	F1 score	0.772498
random	145	1dAVb	F1 score	0.620416
random	145	RBBB	F1 score	0.840655
random	145	LBBB	F1 score	0.825674
random	145	SB	F1 score	0.674855
random	145	AF	F1 score	0.813099
random	145	ST	F1 score	0.772508
random	146	1dAVb	F1 score	0.620785
random	146	RBBB	F1 score	0.840733
random	146	LBBB	F1 score	0.825732
random	146	SB	F1 score	0.675018
random	146	AF	F1 score	0.813115
random	146	ST	F1 score	0.772647
random	147	1dAVb	F1 score	0.6208
random	147	RBBB	F1 score	0.840887
random	147	LBBB	F1 score	0.825787
random	147	SB	F1 score	0.675092
random	147	AF	F1 score	0.813125
random	147	ST	F1 score	0.772695
random	148	1dAVb	F1 score	0.620914
random	148	RBBB	F1 score	0.840935
random	148	LBBB	F1 score	0.825902
random	148	SB	F1 score	0.675235
random	148	AF	F1 score	0.813222
random	148	ST	F1 score	0.772886
random	149	1dAVb	F1 score	0.621007
random	149	RBBB	F1 score	0.84124
random	149	LBBB	F1 score	0.825966
random	149	SB	F1 score	0.675428
random	149	AF	F1 score	0.81328
random	149	ST	F1 score	0.772938
random	150	1dAVb	F1 score	0.621118
random	150	RBBB	F1 score	0.841371
random	150	LBBB	F1 score	0.826133
random	150	SB	F1 score	0.675431
random	150	AF	F1 score	0.813438
random	150	ST	F1 score	0.773058
random	151	1dAVb	F1 score	0.621171
random	151	RBBB	F1 score	0.841661
random	151	LBBB	F1 score	0.826212
random	151	SB	F1 score	0.675527
random	151	AF	F1 score	0.813497
random	151	ST	F1 score	0.773205
random	152	1dAVb	F1 score	0.621283
random	152	RBBB	F1 score	0.841691
random	152	LBBB	F1 score	0.826308
random	152	SB	F1 score	0.675545
random	152	AF	F1 score	0.813551
random	152	ST	F1 score	0.773338
random	153	1dAVb	F1 score	0.621341
random	153	RBBB	F1 score	0.841857
random	153	LBBB	F1 score	0.826376
random	153	SB	F1 score	0.675614
random	153	AF	F1 score	0.813559
random	153	ST	F1 score	0.773568
random	154	1dAVb	F1 score	0.621512
random	154	RBBB	F1 score	0.841927
random	154	LBBB	F1 score	0.826484
random	154	SB	F1 score	0.675725
random	154	AF	F1 score	0.813583
random	154	ST	F1 score	0.773624
random	155	1dAVb	F1 score	0.62154
random	155	RBBB	F1 score	0.841982
random	155	LBBB	F1 score	0.826598
random	155	SB	F1 score	0.675733
random	155	AF	F1 score	0.813615
random	155	ST	F1 score	0.773671
random	156	1dAVb	F1 score	0.621693
random	156	RBBB	F1 score	0.842043
random	156	LBBB	F1 score	0.826626
random	156	SB	F1 score	0.675875
random	156	AF	F1 score	0.813656
random	156	ST	F1 score	0.773841
random	157	1dAVb	F1 score	0.6219
random	157	RBBB	F1 score	0.842045
random	157	LBBB	F1 score	0.82664
random	157	SB	F1 score	0.676037
random	157	AF	F1 score	0.813754
random	157	ST	F1 score	0.773907
random	158	1dAVb	F1 score	0.621928
random	158	RBBB	F1 score	0.842196
random	158	LBBB	F1 score	0.826653
random	158	SB	F1 score	0.676173
random	158	AF	F1 score	0.813831
random	158	ST	F1 score	0.773967
random	159	1dAVb	F1 score	0.621965
random	159	RBBB	F1 score	0.842385
random	159	LBBB	F1 score	0.82668
random	159	SB	F1 score	0.67623
random	159	AF	F1 score	0.813865
random	159	ST	F1 score	0.77398
random	160	1dAVb	F1 score	0.62199
random	160	RBBB	F1 score	0.842458
random	160	LBBB	F1 score	0.826693
random	160	SB	F1 score	0.676308
random	160	AF	F1 score	0.814061
random	160	ST	F1 score	0.774285
random	161	1dAVb	F1 score	0.622603
random	161	RBBB	F1 score	0.842492
random	161	LBBB	F1 score	0.826743
random	161	SB	F1 score	0.676365
random	161	AF	F1 score	0.814064
random	161	ST	F1 score	0.774444
random	162	1dAVb	F1 score	0.622694
random	162	RBBB	F1 score	0.842597
random	162	LBBB	F1 score	0.826855
random	162	SB	F1 score	0.676518
random	162	AF	F1 score	0.814421
random	162	ST	F1 score	0.774477
random	163	1dAVb	F1 score	0.623353
random	163	RBBB	F1 score	0.842602
random	163	LBBB	F1 score	0.827207
random	163	SB	F1 score	0.676519
random	163	AF	F1 score	0.814492
random	163	ST	F1 score	0.774497
random	164	1dAVb	F1 score	0.624015
random	164	RBBB	F1 score	0.842912
random	164	LBBB	F1 score	0.827275
random	164	SB	F1 score	0.676582
random	164	AF	F1 score	0.81452
random	164	ST	F1 score	0.774562
random	165	1dAVb	F1 score	0.624057
random	165	RBBB	F1 score	0.842966
random	165	LBBB	F1 score	0.827569
random	165	SB	F1 score	0.677034
random	165	AF	F1 score	0.81457
random	165	ST	F1 score	0.774608
random	166	1dAVb	F1 score	0.624233
random	166	RBBB	F1 score	0.843014
random	166	LBBB	F1 score	0.827744
random	166	SB	F1 score	0.677086
random	166	AF	F1 score	0.814592
random	166	ST	F1 score	0.774683
random	167	1dAVb	F1 score	0.624424
random	167	RBBB	F1 score	0.843197
random	167	LBBB	F1 score	0.827756
random	167	SB	F1 score	0.677198
random	167	AF	F1 score	0.814631
random	167	ST	F1 score	0.774791
random	168	1dAVb	F1 score	0.624714
random	168	RBBB	F1 score	0.843272
random	168	LBBB	F1 score	0.827842
random	168	SB	F1 score	0.677284
random	168	AF	F1 score	0.814677
random	168	ST	F1 score	0.774925
random	169	1dAVb	F1 score	0.624886
random	169	RBBB	F1 score	0.843307
random	169	LBBB	F1 score	0.82793
random	169	SB	F1 score	0.677606
random	169	AF	F1 score	0.815118
random	169	ST	F1 score	0.77493
random	170	1dAVb	F1 score	0.625116
random	170	RBBB	F1 score	0.843328
random	170	LBBB	F1 score	0.82794
random	170	SB	F1 score	0.677713
random	170	AF	F1 score	0.81515
random	170	ST	F1 score	0.77494
random	171	1dAVb	F1 score	0.625206
random	171	RBBB	F1 score	0.843429
random	171	LBBB	F1 score	0.827968
random	171	SB	F1 score	0.677913
random	171	AF	F1 score	0.815164
random	171	ST	F1 score	0.774969
random	172	1dAVb	F1 score	0.625561
random	172	RBBB	F1 score	0.843434
random	172	LBBB	F1 score	0.828307
random	172	SB	F1 score	0.678233
random	172	AF	F1 score	0.815253
random	172	ST	F1 score	0.77513
random	173	1dAVb	F1 score	0.625636
random	173	RBBB	F1 score	0.843483
random	173	LBBB	F1 score	0.828323
random	173	SB	F1 score	0.678515
random	173	AF	F1 score	0.815598
random	173	ST	F1 score	0.775271
random	174	1dAVb	F1 score	0.625767
random	174	RBBB	F1 score	0.843553
random	174	LBBB	F1 score	0.828364
random	174	SB	F1 score	0.678743
random	174	AF	F1 score	0.815881
random	174	ST	F1 score	0.775445
random	175	1dAVb	F1 score	0.625993
random	175	RBBB	F1 score	0.843583
random	175	LBBB	F1 score	0.828411
random	175	SB	F1 score	0.67934
random	175	AF	F1 score	0.815981
random	175	ST	F1 score	0.77576
random	176	1dAVb	F1 score	0.626087
random	176	RBBB	F1 score	0.843768
random	176	LBBB	F1 score	0.828765
random	176	SB	F1 score	0.679481
random	176	AF	F1 score	0.815989
random	176	ST	F1 score	0.775847
random	177	1dAVb	F1 score	0.626208
random	177	RBBB	F1 score	0.843812
random	177	LBBB	F1 score	0.829655
random	177	SB	F1 score	0.679817
random	177	AF	F1 score	0.816327
random	177	ST	F1 score	0.775988
random	178	1dAVb	F1 score	0.62629
random	178	RBBB	F1 score	0.843881
random	178	LBBB	F1 score	0.830208
random	178	SB	F1 score	0.680076
random	178	AF	F1 score	0.816941
random	178	ST	F1 score	0.776433
random	179	1dAVb	F1 score	0.62655
random	179	RBBB	F1 score	0.84408
random	179	LBBB	F1 score	0.830368
random	179	SB	F1 score	0.680552
random	179	AF	F1 score	0.81729
random	179	ST	F1 score	0.77655
random	180	1dAVb	F1 score	0.62679
random	180	RBBB	F1 score	0.8441
random	180	LBBB	F1 score	0.8308
random	180	SB	F1 score	0.680687
random	180	AF	F1 score	0.817319
random	180	ST	F1 score	0.77662
random	181	1dAVb	F1 score	0.626791
random	181	RBBB	F1 score	0.844132
random	181	LBBB	F1 score	0.830996
random	181	SB	F1 score	0.680754
random	181	AF	F1 score	0.817734
random	181	ST	F1 score	0.776904
random	182	1dAVb	F1 score	0.626866
random	182	RBBB	F1 score	0.844337
random	182	LBBB	F1 score	0.831073
random	182	SB	F1 score	0.680832
random	182	AF	F1 score	0.817837
random	182	ST	F1 score	0.776959
random	183	1dAVb	F1 score	0.627322
random	183	RBBB	F1 score	0.844496
random	183	LBBB	F1 score	0.831416
random	183	SB	F1 score	0.681038
random	183	AF	F1 score	0.817849
random	183	ST	F1 score	0.777119
random	184	1dAVb	F1 score	0.627397
random	184	RBBB	F1 score	0.844604
random	184	LBBB	F1 score	0.831426
random	184	SB	F1 score	0.68114
random	184	AF	F1 score	0.817856
random	184	ST	F1 score	0.777179
random	185	1dAVb	F1 score	0.627847
random	185	RBBB	F1 score	0.844886
random	185	LBBB	F1 score	0.831461
random	185	SB	F1 score	0.681269
random	185	AF	F1 score	0.817879
random	185	ST	F1 score	0.777698
random	186	1dAVb	F1 score	0.627864
random	186	RBBB	F1 score	0.845001
random	186	LBBB	F1 score	0.831942
random	186	SB	F1 score	0.681912
random	186	AF	F1 score	0.817881
random	186	ST	F1 score	0.77801
random	187	1dAVb	F1 score	0.628037
random	187	RBBB	F1 score	0.845626
random	187	LBBB	F1 score	0.831956
random	187	SB	F1 score	0.682149
random	187	AF	F1 score	0.818267
random	187	ST	F1 score	0.778131
random	188	1dAVb	F1 score	0.62817
random	188	RBBB	F1 score	0.845691
random	188	LBBB	F1 score	0.832252
random	188	SB	F1 score	0.682659
random	188	AF	F1 score	0.818356
random	188	ST	F1 score	0.77821
random	189	1dAVb	F1 score	0.628716
random	189	RBBB	F1 score	0.845698
random	189	LBBB	F1 score	0.832699
random	189	SB	F1 score	0.682782
random	189	AF	F1 score	0.818522
random	189	ST	F1 score	0.778312
random	190	1dAVb	F1 score	0.628825
random	190	RBBB	F1 score	0.845935
random	190	LBBB	F1 score	0.833207
random	190	SB	F1 score	0.682905
random	190	AF	F1 score	0.819176
random	190	ST	F1 score	0.778569
random	191	1dAVb	F1 score	0.628931
random	191	RBBB	F1 score	0.846063
random	191	LBBB	F1 score	0.833249
random	191	SB	F1 score	0.683166
random	191	AF	F1 score	0.819415
random	191	ST	F1 score	0.779221
random	192	1dAVb	F1 score	0.630406
random	192	RBBB	F1 score	0.846319
random	192	LBBB	F1 score	0.833333
random	192	SB	F1 score	0.683295
random	192	AF	F1 score	0.81985
random	192	ST	F1 score	0.779293
random	193	1dAVb	F1 score	0.63041
random	193	RBBB	F1 score	0.846448
random	193	LBBB	F1 score	0.833499
random	193	SB	F1 score	0.683303
random	193	AF	F1 score	0.820561
random	193	ST	F1 score	0.779383
random	194	1dAVb	F1 score	0.632302
random	194	RBBB	F1 score	0.847502
random	194	LBBB	F1 score	0.834081
random	194	SB	F1 score	0.684163
random	194	AF	F1 score	0.820561
random	194	ST	F1 score	0.781968
random	195	1dAVb	F1 score	0.632529
random	195	RBBB	F1 score	0.847591
random	195	LBBB	F1 score	0.834894
random	195	SB	F1 score	0.684722
random	195	AF	F1 score	0.821067
random	195	ST	F1 score	0.782051
random	196	1dAVb	F1 score	0.632734
random	196	RBBB	F1 score	0.847986
random	196	LBBB	F1 score	0.835113
random	196	SB	F1 score	0.685519
random	196	AF	F1 score	0.821068
random	196	ST	F1 score	0.782185
random	197	1dAVb	F1 score	0.634676
random	197	RBBB	F1 score	0.848256
random	197	LBBB	F1 score	0.838985
random	197	SB	F1 score	0.686662
random	197	AF	F1 score	0.821082
random	197	ST	F1 score	0.783582
random	198	1dAVb	F1 score	0.63628
random	198	RBBB	F1 score	0.850575
random	198	LBBB	F1 score	0.839109
random	198	SB	F1 score	0.688487
random	198	AF	F1 score	0.821871
random	198	ST	F1 score	0.78506
random	199	1dAVb	F1 score	0.637994
random	199	RBBB	F1 score	0.852529
random	199	LBBB	F1 score	0.839525
random	199	SB	F1 score	0.688863
random	199	AF	F1 score	0.823987
random	199	ST	F1 score	0.787995
by date	0	1dAVb	F1 score	0.589872
by date	0	RBBB	F1 score	0.721433
by date	0	LBBB	F1 score	0.745894
by date	0	SB	F1 score	0.641724
by date	0	AF	F1 score	0.786892
by date	0	ST	F1 score	0.763926
by date	1	1dAVb	F1 score	0.59105
by date	1	RBBB	F1 score	0.72352
by date	1	LBBB	F1 score	0.747826
by date	1	SB	F1 score	0.645714
by date	1	AF	F1 score	0.788053
by date	1	ST	F1 score	0.765505
by date	2	1dAVb	F1 score	0.594114
by date	2	RBBB	F1 score	0.725008
by date	2	LBBB	F1 score	0.74817
by date	2	SB	F1 score	0.647299
by date	2	AF	F1 score	0.790298
by date	2	ST	F1 score	0.76659
by date	3	1dAVb	F1 score	0.594595
by date	3	RBBB	F1 score	0.725448
by date	3	LBBB	F1 score	0.748499
by date	3	SB	F1 score	0.648751
by date	3	AF	F1 score	0.790653
by date	3	ST	F1 score	0.76856
by date	4	1dAVb	F1 score	0.595506
by date	4	RBBB	F1 score	0.72572
by date	4	LBBB	F1 score	0.750178
by date	4	SB	F1 score	0.649988
by date	4	AF	F1 score	0.791485
by date	4	ST	F1 score	0.7688
by date	5	1dAVb	F1 score	0.597055
by date	5	RBBB	F1 score	0.725953
by date	5	LBBB	F1 score	0.750301
by date	5	SB	F1 score	0.650058
by date	5	AF	F1 score	0.79311
by date	5	ST	F1 score	0.770718
by date	6	1dAVb	F1 score	0.598058
by date	6	RBBB	F1 score	0.726537
by date	6	LBBB	F1 score	0.750551
by date	6	SB	F1 score	0.651073
by date	6	AF	F1 score	0.793476
by date	6	ST	F1 score	0.771384
by date	7	1dAVb	F1 score	0.598164
by date	7	RBBB	F1 score	0.726604
by date	7	LBBB	F1 score	0.750656
by date	7	SB	F1 score	0.651723
by date	7	AF	F1 score	0.793998
by date	7	ST	F1 score	0.771623
by date	8	1dAVb	F1 score	0.59898
by date	8	RBBB	F1 score	0.727218
by date	8	LBBB	F1 score	0.751473
by date	8	SB	F1 score	0.652004
by date	8	AF	F1 score	0.794156
by date	8	ST	F1 score	0.771899
by date	9	1dAVb	F1 score	0.599391
by date	9	RBBB	F1 score	0.727218
by date	9	LBBB	F1 score	0.751985
by date	9	SB	F1 score	0.652452
by date	9	AF	F1 score	0.794394
by date	9	ST	F1 score	0.772105
by date	10	1dAVb	F1 score	0.599607
by date	10	RBBB	F1 score	0.727384
by date	10	LBBB	F1 score	0.753234
by date	10	SB	F1 score	0.652489
by date	10	AF	F1 score	0.795054
by date	10	ST	F1 score	0.772438
by date	11	1dAVb	F1 score	0.600226
by date	11	RBBB	F1 score	0.727957
by date	11	LBBB	F1 score	0.753506
by date	11	SB	F1 score	0.652911
by date	11	AF	F1 score	0.795195
by date	11	ST	F1 score	0.772776
by date	12	1dAVb	F1 score	0.600461
by date	12	RBBB	F1 score	0.728673
by date	12	LBBB	F1 score	0.753616
by date	12	SB	F1 score	0.652954
by date	12	AF	F1 score	0.795322
by date	12	ST	F1 score	0.773077
by date	13	1dAVb	F1 score	0.600533
by date	13	RBBB	F1 score	0.728727
by date	13	LBBB	F1 score	0.753939
by date	13	SB	F1 score	0.653022
by date	13	AF	F1 score	0.795455
by date	13	ST	F1 score	0.773101
by date	14	1dAVb	F1 score	0.600752
by date	14	RBBB	F1 score	0.728754
by date	14	LBBB	F1 score	0.75436
by date	14	SB	F1 score	0.653567
by date	14	AF	F1 score	0.795472
by date	14	ST	F1 score	0.773144
by date	15	1dAVb	F1 score	0.600817
by date	15	RBBB	F1 score	0.728871
by date	15	LBBB	F1 score	0.754488
by date	15	SB	F1 score	0.653726
by date	15	AF	F1 score	0.79574
by date	15	ST	F1 score	0.773422
by date	16	1dAVb	F1 score	0.60109
by date	16	RBBB	F1 score	0.729049
by date	16	LBBB	F1 score	0.755068
by date	16	SB	F1 score	0.65374
by date	16	AF	F1 score	0.795985
by date	16	ST	F1 score	0.773508
by date	17	1dAVb	F1 score	0.601126
by date	17	RBBB	F1 score	0.729183
by date	17	LBBB	F1 score	0.755413
by date	17	SB	F1 score	0.654076
by date	17	AF	F1 score	0.796149
by date	17	ST	F1 score	0.773525
by date	18	1dAVb	F1 score	0.601766
by date	18	RBBB	F1 score	0.729237
by date	18	LBBB	F1 score	0.755609
by date	18	SB	F1 score	0.65413
by date	18	AF	F1 score	0.796226
by date	18	ST	F1 score	0.773991
by date	19	1dAVb	F1 score	0.601781
by date	19	RBBB	F1 score	0.729295
by date	19	LBBB	F1 score	0.75564
by date	19	SB	F1 score	0.654796
by date	19	AF	F1 score	0.796396
by date	19	ST	F1 score	0.77401
by date	20	1dAVb	F1 score	0.601955
by date	20	RBBB	F1 score	0.729577
by date	20	LBBB	F1 score	0.75567
by date	20	SB	F1 score	0.655101
by date	20	AF	F1 score	0.796581
by date	20	ST	F1 score	0.774148
by date	21	1dAVb	F1 score	0.602151
by date	21	RBBB	F1 score	0.729841
by date	21	LBBB	F1 score	0.755856
by date	21	SB	F1 score	0.655691
by date	21	AF	F1 score	0.796667
by date	21	ST	F1 score	0.774182
by date	22	1dAVb	F1 score	0.602232
by date	22	RBBB	F1 score	0.729898
by date	22	LBBB	F1 score	0.756133
by date	22	SB	F1 score	0.655761
by date	22	AF	F1 score	0.796884
by date	22	ST	F1 score	0.774271
by date	23	1dAVb	F1 score	0.602242
by date	23	RBBB	F1 score	0.730154
by date	23	LBBB	F1 score	0.756229
by date	23	SB	F1 score	0.655807
by date	23	AF	F1 score	0.796933
by date	23	ST	F1 score	0.774273
by date	24	1dAVb	F1 score	0.602298
by date	24	RBBB	F1 score	0.730256
by date	24	LBBB	F1 score	0.756536
by date	24	SB	F1 score	0.655989
by date	24	AF	F1 score	0.797058
by date	24	ST	F1 score	0.774286
by date	25	1dAVb	F1 score	0.60232
by date	25	RBBB	F1 score	0.730356
by date	25	LBBB	F1 score	0.756677
by date	25	SB	F1 score	0.656069
by date	25	AF	F1 score	0.797168
by date	25	ST	F1 score	0.774351
by date	26	1dAVb	F1 score	0.602426
by date	26	RBBB	F1 score	0.730377
by date	26	LBBB	F1 score	0.756974
by date	26	SB	F1 score	0.656125
by date	26	AF	F1 score	0.797326
by date	26	ST	F1 score	0.774422
by date	27	1dAVb	F1 score	0.60252
by date	27	RBBB	F1 score	0.730443
by date	27	LBBB	F1 score	0.75706
by date	27	SB	F1 score	0.656199
by date	27	AF	F1 score	0.797393
by date	27	ST	F1 score	0.77465
by date	28	1dAVb	F1 score	0.602976
by date	28	RBBB	F1 score	0.730496
by date	28	LBBB	F1 score	0.757112
by date	28	SB	F1 score	0.656294
by date	28	AF	F1 score	0.797843
by date	28	ST	F1 score	0.774942
by date	29	1dAVb	F1 score	0.603367
by date	29	RBBB	F1 score	0.73055
by date	29	LBBB	F1 score	0.757277
by date	29	SB	F1 score	0.656446
by date	29	AF	F1 score	0.797874
by date	29	ST	F1 score	0.775247
by date	30	1dAVb	F1 score	0.603384
by date	30	RBBB	F1 score	0.730599
by date	30	LBBB	F1 score	0.757475
by date	30	SB	F1 score	0.656535
by date	30	AF	F1 score	0.798017
by date	30	ST	F1 score	0.775283
by date	31	1dAVb	F1 score	0.603394
by date	31	RBBB	F1 score	0.730681
by date	31	LBBB	F1 score	0.757752
by date	31	SB	F1 score	0.6566
by date	31	AF	F1 score	0.798059
by date	31	ST	F1 score	0.775412
by date	32	1dAVb	F1 score	0.603497
by date	32	RBBB	F1 score	0.730911
by date	32	LBBB	F1 score	0.757951
by date	32	SB	F1 score	0.656602
by date	32	AF	F1 score	0.798068
by date	32	ST	F1 score	0.775539
by date	33	1dAVb	F1 score	0.603582
by date	33	RBBB	F1 score	0.730925
by date	33	LBBB	F1 score	0.758025
by date	33	SB	F1 score	0.656688
by date	33	AF	F1 score	0.798111
by date	33	ST	F1 score	0.775581
by date	34	1dAVb	F1 score	0.603723
by date	34	RBBB	F1 score	0.730994
by date	34	LBBB	F1 score	0.75808
by date	34	SB	F1 score	0.656702
by date	34	AF	F1 score	0.798349
by date	34	ST	F1 score	0.775598
by date	35	1dAVb	F1 score	0.603947
by date	35	RBBB	F1 score	0.731091
by date	35	LBBB	F1 score	0.758469
by date	35	SB	F1 score	0.657255
by date	35	AF	F1 score	0.798447
by date	35	ST	F1 score	0.775651
by date	36	1dAVb	F1 score	0.604185
by date	36	RBBB	F1 score	0.731391
by date	36	LBBB	F1 score	0.758476
by date	36	SB	F1 score	0.657383
by date	36	AF	F1 score	0.798498
by date	36	ST	F1 score	0.775693
by date	37	1dAVb	F1 score	0.604558
by date	37	RBBB	F1 score	0.731539
by date	37	LBBB	F1 score	0.759138
by date	37	SB	F1 score	0.657561
by date	37	AF	F1 score	0.798557
by date	37	ST	F1 score	0.775717
by date	38	1dAVb	F1 score	0.604641
by date	38	RBBB	F1 score	0.731566
by date	38	LBBB	F1 score	0.759268
by date	38	SB	F1 score	0.657618
by date	38	AF	F1 score	0.798567
by date	38	ST	F1 score	0.775736
by date	39	1dAVb	F1 score	0.604885
by date	39	RBBB	F1 score	0.731612
by date	39	LBBB	F1 score	0.759286
by date	39	SB	F1 score	0.657656
by date	39	AF	F1 score	0.798777
by date	39	ST	F1 score	0.775762
by date	40	1dAVb	F1 score	0.604952
by date	40	RBBB	F1 score	0.731752
by date	40	LBBB	F1 score	0.759518
by date	40	SB	F1 score	0.657679
by date	40	AF	F1 score	0.798801
by date	40	ST	F1 score	0.775766
by date	41	1dAVb	F1 score	0.605065
by date	41	RBBB	F1 score	0.731768
by date	41	LBBB	F1 score	0.759548
by date	41	SB	F1 score	0.657697
by date	41	AF	F1 score	0.798829
by date	41	ST	F1 score	0.775921
by date	42	1dAVb	F1 score	0.605107
by date	42	RBBB	F1 score	0.731834
by date	42	LBBB	F1 score	0.75957
by date	42	SB	F1 score	0.657737
by date	42	AF	F1 score	0.799169
by date	42	ST	F1 score	0.776307
by date	43	1dAVb	F1 score	0.605137
by date	43	RBBB	F1 score	0.731883
by date	43	LBBB	F1 score	0.759575
by date	43	SB	F1 score	0.657996
by date	43	AF	F1 score	0.799312
by date	43	ST	F1 score	0.776445
by date	44	1dAVb	F1 score	0.605153
by date	44	RBBB	F1 score	0.73193
by date	44	LBBB	F1 score	0.759627
by date	44	SB	F1 score	0.658149
by date	44	AF	F1 score	0.799315
by date	44	ST	F1 score	0.776446
by date	45	1dAVb	F1 score	0.605286
by date	45	RBBB	F1 score	0.731987
by date	45	LBBB	F1 score	0.759682
by date	45	SB	F1 score	0.65856
by date	45	AF	F1 score	0.799612
by date	45	ST	F1 score	0.776491
by date	46	1dAVb	F1 score	0.605445
by date	46	RBBB	F1 score	0.732055
by date	46	LBBB	F1 score	0.760036
by date	46	SB	F1 score	0.658741
by date	46	AF	F1 score	0.799775
by date	46	ST	F1 score	0.776542
by date	47	1dAVb	F1 score	0.605464
by date	47	RBBB	F1 score	0.732249
by date	47	LBBB	F1 score	0.760046
by date	47	SB	F1 score	0.658775
by date	47	AF	F1 score	0.799775
by date	47	ST	F1 score	0.776731
by date	48	1dAVb	F1 score	0.605606
by date	48	RBBB	F1 score	0.732321
by date	48	LBBB	F1 score	0.760067
by date	48	SB	F1 score	0.658851
by date	48	AF	F1 score	0.799924
by date	48	ST	F1 score	0.776733
by date	49	1dAVb	F1 score	0.605643
by date	49	RBBB	F1 score	0.732407
by date	49	LBBB	F1 score	0.760472
by date	49	SB	F1 score	0.659254
by date	49	AF	F1 score	0.8
by date	49	ST	F1 score	0.776754
by date	50	1dAVb	F1 score	0.605796
by date	50	RBBB	F1 score	0.732553
by date	50	LBBB	F1 score	0.760517
by date	50	SB	F1 score	0.659387
by date	50	AF	F1 score	0.800075
by date	50	ST	F1 score	0.777047
by date	51	1dAVb	F1 score	0.606047
by date	51	RBBB	F1 score	0.732647
by date	51	LBBB	F1 score	0.760596
by date	51	SB	F1 score	0.659441
by date	51	AF	F1 score	0.800227
by date	51	ST	F1 score	0.777157
by date	52	1dAVb	F1 score	0.606115
by date	52	RBBB	F1 score	0.732659
by date	52	LBBB	F1 score	0.760638
by date	52	SB	F1 score	0.659449
by date	52	AF	F1 score	0.800305
by date	52	ST	F1 score	0.777282
by date	53	1dAVb	F1 score	0.60628
by date	53	RBBB	F1 score	0.732864
by date	53	LBBB	F1 score	0.760694
by date	53	SB	F1 score	0.65948
by date	53	AF	F1 score	0.800373
by date	53	ST	F1 score	0.777623
by date	54	1dAVb	F1 score	0.606554
by date	54	RBBB	F1 score	0.733232
by date	54	LBBB	F1 score	0.760817
by date	54	SB	F1 score	0.660057
by date	54	AF	F1 score	0.800375
by date	54	ST	F1 score	0.777837
by date	55	1dAVb	F1 score	0.606629
by date	55	RBBB	F1 score	0.733243
by date	55	LBBB	F1 score	0.761058
by date	55	SB	F1 score	0.660061
by date	55	AF	F1 score	0.800377
by date	55	ST	F1 score	0.777855
by date	56	1dAVb	F1 score	0.606882
by date	56	RBBB	F1 score	0.733293
by date	56	LBBB	F1 score	0.761126
by date	56	SB	F1 score	0.660185
by date	56	AF	F1 score	0.800382
by date	56	ST	F1 score	0.777876
by date	57	1dAVb	F1 score	0.607414
by date	57	RBBB	F1 score	0.733343
by date	57	LBBB	F1 score	0.761147
by date	57	SB	F1 score	0.660644
by date	57	AF	F1 score	0.800444
by date	57	ST	F1 score	0.777915
by date	58	1dAVb	F1 score	0.607539
by date	58	RBBB	F1 score	0.733364
by date	58	LBBB	F1 score	0.761237
by date	58	SB	F1 score	0.660681
by date	58	AF	F1 score	0.800457
by date	58	ST	F1 score	0.778027
by date	59	1dAVb	F1 score	0.60783
by date	59	RBBB	F1 score	0.733455
by date	59	LBBB	F1 score	0.761294
by date	59	SB	F1 score	0.660744
by date	59	AF	F1 score	0.80046
by date	59	ST	F1 score	0.778074
by date	60	1dAVb	F1 score	0.607834
by date	60	RBBB	F1 score	0.733522
by date	60	LBBB	F1 score	0.761317
by date	60	SB	F1 score	0.660808
by date	60	AF	F1 score	0.800537
by date	60	ST	F1 score	0.778295
by date	61	1dAVb	F1 score	0.607861
by date	61	RBBB	F1 score	0.733536
by date	61	LBBB	F1 score	0.761554
by date	61	SB	F1 score	0.66111
by date	61	AF	F1 score	0.800593
by date	61	ST	F1 score	0.778376
by date	62	1dAVb	F1 score	0.608236
by date	62	RBBB	F1 score	0.733711
by date	62	LBBB	F1 score	0.761555
by date	62	SB	F1 score	0.661316
by date	62	AF	F1 score	0.800595
by date	62	ST	F1 score	0.778456
by date	63	1dAVb	F1 score	0.60839
by date	63	RBBB	F1 score	0.733724
by date	63	LBBB	F1 score	0.761564
by date	63	SB	F1 score	0.661326
by date	63	AF	F1 score	0.800678
by date	63	ST	F1 score	0.778563
by date	64	1dAVb	F1 score	0.608403
by date	64	RBBB	F1 score	0.733967
by date	64	LBBB	F1 score	0.761658
by date	64	SB	F1 score	0.661828
by date	64	AF	F1 score	0.800703
by date	64	ST	F1 score	0.778723
by date	65	1dAVb	F1 score	0.608483
by date	65	RBBB	F1 score	0.734204
by date	65	LBBB	F1 score	0.761811
by date	65	SB	F1 score	0.661853
by date	65	AF	F1 score	0.800729
by date	65	ST	F1 score	0.778752
by date	66	1dAVb	F1 score	0.608715
by date	66	RBBB	F1 score	0.734263
by date	66	LBBB	F1 score	0.761928
by date	66	SB	F1 score	0.662076
by date	66	AF	F1 score	0.800813
by date	66	ST	F1 score	0.778761
by date	67	1dAVb	F1 score	0.608715
by date	67	RBBB	F1 score	0.734284
by date	67	LBBB	F1 score	0.761996
by date	67	SB	F1 score	0.66213
by date	67	AF	F1 score	0.800987
by date	67	ST	F1 score	0.778893
by date	68	1dAVb	F1 score	0.608773
by date	68	RBBB	F1 score	0.734305
by date	68	LBBB	F1 score	0.762137
by date	68	SB	F1 score	0.662146
by date	68	AF	F1 score	0.801042
by date	68	ST	F1 score	0.779012
by date	69	1dAVb	F1 score	0.608912
by date	69	RBBB	F1 score	0.734415
by date	69	LBBB	F1 score	0.762364
by date	69	SB	F1 score	0.662656
by date	69	AF	F1 score	0.801422
by date	69	ST	F1 score	0.779112
by date	70	1dAVb	F1 score	0.609012
by date	70	RBBB	F1 score	0.734451
by date	70	LBBB	F1 score	0.762696
by date	70	SB	F1 score	0.6629
by date	70	AF	F1 score	0.801491
by date	70	ST	F1 score	0.779267
by date	71	1dAVb	F1 score	0.609126
by date	71	RBBB	F1 score	0.7347
by date	71	LBBB	F1 score	0.762831
by date	71	SB	F1 score	0.662994
by date	71	AF	F1 score	0.801567
by date	71	ST	F1 score	0.779282
by date	72	1dAVb	F1 score	0.609173
by date	72	RBBB	F1 score	0.734788
by date	72	LBBB	F1 score	0.762965
by date	72	SB	F1 score	0.663025
by date	72	AF	F1 score	0.801599
by date	72	ST	F1 score	0.779361
by date	73	1dAVb	F1 score	0.609193
by date	73	RBBB	F1 score	0.734822
by date	73	LBBB	F1 score	0.763
by date	73	SB	F1 score	0.663036
by date	73	AF	F1 score	0.801653
by date	73	ST	F1 score	0.779456
by date	74	1dAVb	F1 score	0.609571
by date	74	RBBB	F1 score	0.734961
by date	74	LBBB	F1 score	0.763017
by date	74	SB	F1 score	0.663056
by date	74	AF	F1 score	0.801721
by date	74	ST	F1 score	0.779468
by date	75	1dAVb	F1 score	0.609777
by date	75	RBBB	F1 score	0.735004
by date	75	LBBB	F1 score	0.76305
by date	75	SB	F1 score	0.663084
by date	75	AF	F1 score	0.8018
by date	75	ST	F1 score	0.779667
by date	76	1dAVb	F1 score	0.609802
by date	76	RBBB	F1 score	0.735053
by date	76	LBBB	F1 score	0.763195
by date	76	SB	F1 score	0.663298
by date	76	AF	F1 score	0.801802
by date	76	ST	F1 score	0.779672
by date	77	1dAVb	F1 score	0.609848
by date	77	RBBB	F1 score	0.735092
by date	77	LBBB	F1 score	0.763359
by date	77	SB	F1 score	0.663791
by date	77	AF	F1 score	0.801993
by date	77	ST	F1 score	0.779764
by date	78	1dAVb	F1 score	0.609863
by date	78	RBBB	F1 score	0.735267
by date	78	LBBB	F1 score	0.76341
by date	78	SB	F1 score	0.663844
by date	78	AF	F1 score	0.802025
by date	78	ST	F1 score	0.779799
by date	79	1dAVb	F1 score	0.609896
by date	79	RBBB	F1 score	0.735299
by date	79	LBBB	F1 score	0.763443
by date	79	SB	F1 score	0.663873
by date	79	AF	F1 score	0.802048
by date	79	ST	F1 score	0.779965
by date	80	1dAVb	F1 score	0.609901
by date	80	RBBB	F1 score	0.735352
by date	80	LBBB	F1 score	0.763549
by date	80	SB	F1 score	0.664021
by date	80	AF	F1 score	0.802064
by date	80	ST	F1 score	0.779968
by date	81	1dAVb	F1 score	0.609923
by date	81	RBBB	F1 score	0.735374
by date	81	LBBB	F1 score	0.763574
by date	81	SB	F1 score	0.664128
by date	81	AF	F1 score	0.802258
by date	81	ST	F1 score	0.780007
by date	82	1dAVb	F1 score	0.610037
by date	82	RBBB	F1 score	0.735438
by date	82	LBBB	F1 score	0.763636
by date	82	SB	F1 score	0.66445
by date	82	AF	F1 score	0.80227
by date	82	ST	F1 score	0.780082
by date	83	1dAVb	F1 score	0.610047
by date	83	RBBB	F1 score	0.73556
by date	83	LBBB	F1 score	0.763663
by date	83	SB	F1 score	0.664472
by date	83	AF	F1 score	0.802292
by date	83	ST	F1 score	0.7801
by date	84	1dAVb	F1 score	0.610169
by date	84	RBBB	F1 score	0.735588
by date	84	LBBB	F1 score	0.76367
by date	84	SB	F1 score	0.664709
by date	84	AF	F1 score	0.802319
by date	84	ST	F1 score	0.780107
by date	85	1dAVb	F1 score	0.610169
by date	85	RBBB	F1 score	0.73559
by date	85	LBBB	F1 score	0.763802
by date	85	SB	F1 score	0.664908
by date	85	AF	F1 score	0.802323
by date	85	ST	F1 score	0.780214
by date	86	1dAVb	F1 score	0.610612
by date	86	RBBB	F1 score	0.735775
by date	86	LBBB	F1 score	0.763895
by date	86	SB	F1 score	0.664913
by date	86	AF	F1 score	0.802366
by date	86	ST	F1 score	0.780244
by date	87	1dAVb	F1 score	0.61077
by date	87	RBBB	F1 score	0.735798
by date	87	LBBB	F1 score	0.764088
by date	87	SB	F1 score	0.665216
by date	87	AF	F1 score	0.802391
by date	87	ST	F1 score	0.780397
by date	88	1dAVb	F1 score	0.610802
by date	88	RBBB	F1 score	0.735814
by date	88	LBBB	F1 score	0.764093
by date	88	SB	F1 score	0.665278
by date	88	AF	F1 score	0.802425
by date	88	ST	F1 score	0.780647
by date	89	1dAVb	F1 score	0.610837
by date	89	RBBB	F1 score	0.735846
by date	89	LBBB	F1 score	0.764116
by date	89	SB	F1 score	0.665283
by date	89	AF	F1 score	0.802502
by date	89	ST	F1 score	0.780702
by date	90	1dAVb	F1 score	0.610928
by date	90	RBBB	F1 score	0.735915
by date	90	LBBB	F1 score	0.76419
by date	90	SB	F1 score	0.66537
by date	90	AF	F1 score	0.802644
by date	90	ST	F1 score	0.780781
by date	91	1dAVb	F1 score	0.611075
by date	91	RBBB	F1 score	0.736027
by date	91	LBBB	F1 score	0.764277
by date	91	SB	F1 score	0.665729
by date	91	AF	F1 score	0.802692
by date	91	ST	F1 score	0.78086
by date	92	1dAVb	F1 score	0.611087
by date	92	RBBB	F1 score	0.73603
by date	92	LBBB	F1 score	0.764569
by date	92	SB	F1 score	0.665747
by date	92	AF	F1 score	0.802719
by date	92	ST	F1 score	0.780982
by date	93	1dAVb	F1 score	0.611087
by date	93	RBBB	F1 score	0.736039
by date	93	LBBB	F1 score	0.764893
by date	93	SB	F1 score	0.665868
by date	93	AF	F1 score	0.802843
by date	93	ST	F1 score	0.780985
by date	94	1dAVb	F1 score	0.61116
by date	94	RBBB	F1 score	0.736109
by date	94	LBBB	F1 score	0.765014
by date	94	SB	F1 score	0.665881
by date	94	AF	F1 score	0.802852
by date	94	ST	F1 score	0.780994
by date	95	1dAVb	F1 score	0.611183
by date	95	RBBB	F1 score	0.736318
by date	95	LBBB	F1 score	0.76505
by date	95	SB	F1 score	0.665896
by date	95	AF	F1 score	0.802986
by date	95	ST	F1 score	0.781023
by date	96	1dAVb	F1 score	0.61128
by date	96	RBBB	F1 score	0.736461
by date	96	LBBB	F1 score	0.765146
by date	96	SB	F1 score	0.666047
by date	96	AF	F1 score	0.803045
by date	96	ST	F1 score	0.781065
by date	97	1dAVb	F1 score	0.611354
by date	97	RBBB	F1 score	0.7365
by date	97	LBBB	F1 score	0.765175
by date	97	SB	F1 score	0.666189
by date	97	AF	F1 score	0.803098
by date	97	ST	F1 score	0.781071
by date	98	1dAVb	F1 score	0.611451
by date	98	RBBB	F1 score	0.736558
by date	98	LBBB	F1 score	0.765209
by date	98	SB	F1 score	0.666509
by date	98	AF	F1 score	0.803217
by date	98	ST	F1 score	0.781107
by date	99	1dAVb	F1 score	0.611462
by date	99	RBBB	F1 score	0.736698
by date	99	LBBB	F1 score	0.765247
by date	99	SB	F1 score	0.666667
by date	99	AF	F1 score	0.803254
by date	99	ST	F1 score	0.781169
by date	100	1dAVb	F1 score	0.611744
by date	100	RBBB	F1 score	0.736712
by date	100	LBBB	F1 score	0.765286
by date	100	SB	F1 score	0.666823
by date	100	AF	F1 score	0.803318
by date	100	ST	F1 score	0.781174
by date	101	1dAVb	F1 score	0.611812
by date	101	RBBB	F1 score	0.737157
by date	101	LBBB	F1 score	0.765461
by date	101	SB	F1 score	0.667144
by date	101	AF	F1 score	0.80337
by date	101	ST	F1 score	0.781337
by date	102	1dAVb	F1 score	0.611826
by date	102	RBBB	F1 score	0.737182
by date	102	LBBB	F1 score	0.765529
by date	102	SB	F1 score	0.667301
by date	102	AF	F1 score	0.803457
by date	102	ST	F1 score	0.781382
by date	103	1dAVb	F1 score	0.61206
by date	103	RBBB	F1 score	0.737198
by date	103	LBBB	F1 score	0.765847
by date	103	SB	F1 score	0.667455
by date	103	AF	F1 score	0.803608
by date	103	ST	F1 score	0.781462
by date	104	1dAVb	F1 score	0.612065
by date	104	RBBB	F1 score	0.737329
by date	104	LBBB	F1 score	0.765906
by date	104	SB	F1 score	0.667725
by date	104	AF	F1 score	0.803616
by date	104	ST	F1 score	0.781543
by date	105	1dAVb	F1 score	0.612129
by date	105	RBBB	F1 score	0.737351
by date	105	LBBB	F1 score	0.765957
by date	105	SB	F1 score	0.667772
by date	105	AF	F1 score	0.803783
by date	105	ST	F1 score	0.781617
by date	106	1dAVb	F1 score	0.612174
by date	106	RBBB	F1 score	0.737378
by date	106	LBBB	F1 score	0.766047
by date	106	SB	F1 score	0.667775
by date	106	AF	F1 score	0.803844
by date	106	ST	F1 score	0.78168
by date	107	1dAVb	F1 score	0.612174
by date	107	RBBB	F1 score	0.737397
by date	107	LBBB	F1 score	0.766203
by date	107	SB	F1 score	0.667907
by date	107	AF	F1 score	0.803903
by date	107	ST	F1 score	0.781689
by date	108	1dAVb	F1 score	0.612327
by date	108	RBBB	F1 score	0.737408
by date	108	LBBB	F1 score	0.766278
by date	108	SB	F1 score	0.667952
by date	108	AF	F1 score	0.80394
by date	108	ST	F1 score	0.781758
by date	109	1dAVb	F1 score	0.612407
by date	109	RBBB	F1 score	0.737469
by date	109	LBBB	F1 score	0.766291
by date	109	SB	F1 score	0.668201
by date	109	AF	F1 score	0.804124
by date	109	ST	F1 score	0.7819
by date	110	1dAVb	F1 score	0.612511
by date	110	RBBB	F1 score	0.737559
by date	110	LBBB	F1 score	0.766417
by date	110	SB	F1 score	0.668209
by date	110	AF	F1 score	0.804184
by date	110	ST	F1 score	0.781903
by date	111	1dAVb	F1 score	0.612757
by date	111	RBBB	F1 score	0.737685
by date	111	LBBB	F1 score	0.766509
by date	111	SB	F1 score	0.668349
by date	111	AF	F1 score	0.804257
by date	111	ST	F1 score	0.782131
by date	112	1dAVb	F1 score	0.612806
by date	112	RBBB	F1 score	0.737798
by date	112	LBBB	F1 score	0.766619
by date	112	SB	F1 score	0.66838
by date	112	AF	F1 score	0.804344
by date	112	ST	F1 score	0.782137
by date	113	1dAVb	F1 score	0.612917
by date	113	RBBB	F1 score	0.737963
by date	113	LBBB	F1 score	0.76662
by date	113	SB	F1 score	0.668432
by date	113	AF	F1 score	0.804456
by date	113	ST	F1 score	0.782271
by date	114	1dAVb	F1 score	0.612974
by date	114	RBBB	F1 score	0.738011
by date	114	LBBB	F1 score	0.766643
by date	114	SB	F1 score	0.668507
by date	114	AF	F1 score	0.804558
by date	114	ST	F1 score	0.782323
by date	115	1dAVb	F1 score	0.613467
by date	115	RBBB	F1 score	0.738056
by date	115	LBBB	F1 score	0.766732
by date	115	SB	F1 score	0.668507
by date	115	AF	F1 score	0.804702
by date	115	ST	F1 score	0.782354
by date	116	1dAVb	F1 score	0.613467
by date	116	RBBB	F1 score	0.738092
by date	116	LBBB	F1 score	0.766791
by date	116	SB	F1 score	0.668566
by date	116	AF	F1 score	0.804749
by date	116	ST	F1 score	0.782434
by date	117	1dAVb	F1 score	0.613667
by date	117	RBBB	F1 score	0.738323
by date	117	LBBB	F1 score	0.766832
by date	117	SB	F1 score	0.668635
by date	117	AF	F1 score	0.804773
by date	117	ST	F1 score	0.782535
by date	118	1dAVb	F1 score	0.613707
by date	118	RBBB	F1 score	0.738378
by date	118	LBBB	F1 score	0.767044
by date	118	SB	F1 score	0.66883
by date	118	AF	F1 score	0.8048
by date	118	ST	F1 score	0.782549
by date	119	1dAVb	F1 score	0.613874
by date	119	RBBB	F1 score	0.738411
by date	119	LBBB	F1 score	0.76711
by date	119	SB	F1 score	0.668939
by date	119	AF	F1 score	0.804847
by date	119	ST	F1 score	0.782624
by date	120	1dAVb	F1 score	0.613915
by date	120	RBBB	F1 score	0.738434
by date	120	LBBB	F1 score	0.76713
by date	120	SB	F1 score	0.669063
by date	120	AF	F1 score	0.804887
by date	120	ST	F1 score	0.782669
by date	121	1dAVb	F1 score	0.614157
by date	121	RBBB	F1 score	0.738577
by date	121	LBBB	F1 score	0.767191
by date	121	SB	F1 score	0.669147
by date	121	AF	F1 score	0.804901
by date	121	ST	F1 score	0.782684
by date	122	1dAVb	F1 score	0.614163
by date	122	RBBB	F1 score	0.738718
by date	122	LBBB	F1 score	0.767357
by date	122	SB	F1 score	0.669169
by date	122	AF	F1 score	0.805175
by date	122	ST	F1 score	0.782971
by date	123	1dAVb	F1 score	0.614222
by date	123	RBBB	F1 score	0.738736
by date	123	LBBB	F1 score	0.76742
by date	123	SB	F1 score	0.669233
by date	123	AF	F1 score	0.8053
by date	123	ST	F1 score	0.783275
by date	124	1dAVb	F1 score	0.614357
by date	124	RBBB	F1 score	0.738761
by date	124	LBBB	F1 score	0.767436
by date	124	SB	F1 score	0.669392
by date	124	AF	F1 score	0.805483
by date	124	ST	F1 score	0.783296
by date	125	1dAVb	F1 score	0.614481
by date	125	RBBB	F1 score	0.738824
by date	125	LBBB	F1 score	0.767476
by date	125	SB	F1 score	0.669649
by date	125	AF	F1 score	0.805488
by date	125	ST	F1 score	0.783446
by date	126	1dAVb	F1 score	0.614513
by date	126	RBBB	F1 score	0.738892
by date	126	LBBB	F1 score	0.767586
by date	126	SB	F1 score	0.669681
by date	126	AF	F1 score	0.805663
by date	126	ST	F1 score	0.783505
by date	127	1dAVb	F1 score	0.614647
by date	127	RBBB	F1 score	0.738895
by date	127	LBBB	F1 score	0.767635
by date	127	SB	F1 score	0.669958
by date	127	AF	F1 score	0.80572
by date	127	ST	F1 score	0.783582
by date	128	1dAVb	F1 score	0.614669
by date	128	RBBB	F1 score	0.738916
by date	128	LBBB	F1 score	0.767719
by date	128	SB	F1 score	0.670025
by date	128	AF	F1 score	0.805777
by date	128	ST	F1 score	0.783595
by date	129	1dAVb	F1 score	0.614798
by date	129	RBBB	F1 score	0.738929
by date	129	LBBB	F1 score	0.76772
by date	129	SB	F1 score	0.67007
by date	129	AF	F1 score	0.805836
by date	129	ST	F1 score	0.783605
by date	130	1dAVb	F1 score	0.614946
by date	130	RBBB	F1 score	0.739052
by date	130	LBBB	F1 score	0.767989
by date	130	SB	F1 score	0.670342
by date	130	AF	F1 score	0.805843
by date	130	ST	F1 score	0.783935
by date	131	1dAVb	F1 score	0.614972
by date	131	RBBB	F1 score	0.739111
by date	131	LBBB	F1 score	0.768086
by date	131	SB	F1 score	0.67036
by date	131	AF	F1 score	0.805976
by date	131	ST	F1 score	0.78395
by date	132	1dAVb	F1 score	0.615385
by date	132	RBBB	F1 score	0.73915
by date	132	LBBB	F1 score	0.768158
by date	132	SB	F1 score	0.670368
by date	132	AF	F1 score	0.805992
by date	132	ST	F1 score	0.783955
by date	133	1dAVb	F1 score	0.615419
[truncated: 1,601 more rows]
